# Supplementary material for: Predictomes, a classifier-curated database of AlphaFold-modeled protein-protein interactions
Source: Mol Cell. Author manuscript; Available in PMC 2025 Mar 24. (PMC11931459; doi:10.1016/j.molcel.2025.01.034)
Supplement: 1 — Table S1: Table of ranking experiment analyses, Related to Figure 1 [file NIHMS2056204-supplement-1.xlsx]

## Sheet: S1
Bait	Target	Source	Subcellular location	Pathway	pdockq_rank	pdockq_z_score	pdockq2_rank	pdockq2_z_score	iptm_max_rank	iptm_max_z_score	avg_if_pae_rank	avg_if_pae_z_score	avg_models_rank	avg_models_z_score	Structural_classifier_rank	Structural_classifier_z_score	SPOC_rank	SPOC_z_score	SPOC_matched_rank	SPOC_matched_z_score
UVSSA	RPB1	PMID: 38316879	Nucleus	TCNER	14	3.06	25.5	0.91	32.5	2.56	16.5	2.23	7	3.31	1	26.27	1	29.04	1	7.97
SPART	ITCH	PMID: 19580544	Pan cell	Immunity	48	2.12	66	0.61	235	0.27	129.5	1.63	182	1.21	18	1.5	1	29.22	1	5.6
WASC3	WAC2A	PMID: 20498093	Endosome	Trafficking	11	3.85	6	6.98	17.5	3.32	1.5	2.14	9	2.79	3	13.93	1	21.03	1	6.73
RHNO1	TOPB1	PMID:21659603	Nucleus	Repair	13	3.43	34.5	1.07	72	1.58	2	2.67	1	4.04	1	27.36	1	29.66	1	8.39
IER5	2ABA	PMID: 26496226	Nucleus	Signalling	12	4.04	6	8.05	1	6.19	2	2.81	1	4.84	1	23.24	1	29.2	1	7.53
DONS	MCM3	PMID: 37590370	Nucleus	Replication	392.5	0.09	5	3	17.5	3.11	23.5	2.85	2	5.56	1	20.2	1	23.03	2	8.44
MCM10	MCM2	PMID:26719337	Nucleus	Replication	449.5	-0.17	198.5	-0.05	70.5	1.86	208	1.25	54.5	1.76	111	0.82	3	12.43	3	5.04
ERD21	GNAO	PMID: 28803726	Golgi	Trafficking	728	-0.69	68	0.43	30	2.8	50.5	2.08	5	3.24	2	12.38	8	3.1	5	4.18
TASL	IRF5	PMID: 37709742	Endosome	Immunity	239.5	0.49	317	-0.08	68	1.57	20	2.46	3	3.83	13	1.54	4	3.72	71	1.96
DONS	TOPB1	PMID: 37590370	Nucleus	Replication	484	-0.19	421.5	-0.1	7	4.06	1	3.21	22	2.96	1	20.55	1	23.41	1	8.96
DONS	SLD5	PMID: 37590370	Nucleus	Replication	325.5	0.34	25.5	1.02	41	2.29	98.5	2.27	10	3.87	8	2.92	1	21.94	2	8.58
M18BP	CNDG2	https://doi.org/10.1101/2024.05.02.592151	Nucleus	Mitosis	1	4.97	5	8.72	15.5	3.11	1	1.99	6	3.27	1	24.46	1	22.71	1	8
FANCF	FANCM	PMID: 20064461	Nucleus	Repair	192.5	1.08	154.5	-0.09	2	4.52	1	2.96	2	4.75	3	12.89	1	26.66	1	8.95
DPCD	RUVB2	PMID: 38306274	CIlia	Ciliogenesis	137.5	1.25	7	6.76	6	4.25	4.5	2.94	4	4.27	1	16.88	1	27.66	1	8.73
SLX1	SLX4	PMID:12832395	Nucleus	Repair	22	2.69	70.5	0.12	1	5.07	2	2.84	9	3.21	1	24.57	1	28.51	1	8.63
SLF1	SMC6	PMID: 25931565	Nucleus	Repair	128.5	1.24	244.5	-0.09	86.5	1.44	28	1.86	26	2.29	6	7.27	2	18.54	2	5.51
DONS	DPOE2	PMID: 37590370	Nucleus	Replication	115	1.44	49	0.64	3	4.36	5.5	3.16	3.5	5.59	3	7.22	1	20.19	2	8.47
LFA3	CKLF6	PMID: 37327789	Cell surface	Immunity	641	-0.6	38	1.58	74.5	1.82	47.5	1.89	9	2.83	9	2.31	6	6.93	3	4.43
RNF185	MBRL	PMID: 33065021	ER membrane	ERAD	105.5	1.23	26	0.93	14.5	3.04	18	1.8	4	2.93	4	11.14	1	15.09	1	5.63
ABI1	NHSL1	PMID:34584076	Lamellipodia	Migration	923.5	-0.95	745	-0.19	151	0.76	2	2.36	5	3.68	5	5.63	1	19.5	1	6.53
MIDN	EGR1	PMID:37616343	Nucleus	Ubiquitination	458	-0.13	42.5	0.55	144.5	0.85	4.5	1.83	8	2.73	2	16.83	1	17.22	1	5.65
CIP2A	TOPB1	PMID:35121901	Nucleus	Repair	375.5	0.17	184.5	-0.02	11.5	3.45	3	2.62	8	3.44	7	5.45	1	20.12	1	7.27
FIGL1	FIRRM	PMID:29608566	Nucleus	Repair	1	3.5	1	19.14	1	5.97	1	3.08	1	5.27	1	28.82	1	30.31	1	9.44
STK19	ERCC2	https://doi.org/10.1101/2024.05.02.592151	Nucleus	Repair	186.5	0.91	7	7.12	3	4.3	10	2.86	1	4.77	1	21.54	1	27.02	1	8.65
HOME3	NFAC2	PMID:18218901	Cytoplasm	Immunity	208.5	0.77	377	-0.19	127.5	0.97	206.5	1.11	182	0.76	295	0.06	67	0.9	235	0.74
RSMB	GGYF1	PMID: 38225382	Nucleus	Transcription	372.5	-0.12	189	-0.11	64.5	1.56	46.5	1.8	35	1.59	246	0.22	5	7.88	7	4.25
SGF29	KAT2A	PMID:20850016	Nucleus	Chromatin	335	0.21	31	1.81	8	3.58	20	2.31	1	4.09	6	4.76	1	18.41	1	7.89
ARL8B	PKHM2	PMID:22172677	Lysosome	Trafficking	633.5	-0.49	168	-0.06	56.5	2.04	125.5	1.33	8	2.7	12	2.68	3	11.25	6	5.16
SHLD1	SHLD2	PMID:30022119	Nucleus	Repair	26	2.66	12	2.88	9.5	3.75	3.5	2.37	1	3.98	1	25.7	1	27.93	1	6.93
BORC6	LTOR2	PMID: 28993468	Lysosome	Nutrient sensing	8	4.76	3	12.08	1	8.01	2	2.55	1	4.36	2	13.53	1	17.53	1	6.4
				AVERAGE	252.933	1.36533	117.6	2.78067	45.7667	3.082	36.1667	2.30867	20.3667	3.464	25.5333	12.7557	4	19.6713	11.9	6.688
				MEDIAN	189.5		40.25		17.5		7.75		5.5		3		1		1
