# Supplementary material for: Predictomes, a classifier-curated database of AlphaFold-modeled protein-protein interactions
Source: Mol Cell. Author manuscript; Available in PMC 2025 Mar 24. (PMC11931459; doi:10.1016/j.molcel.2025.01.034)
Supplement: 2 — Table S2: Table of XLMS data sources, Related to Figure 2 [file NIHMS2056204-supplement-2.xlsx]

## Sheet: Sources
doi_link	year	title	data_ingestion_notes
https://doi.org/10.1038/ncomms8928	2015	Quantitative interactome analysis reveals a chemoresistant edgotype [S1]	In this dataset, all crosslinks between histones and any other proteins were removed as they were disproportionately over-represented.
https://doi.org/10.1038/ncomms15473	2017	Optimized fragmentation schemes and data analysis strategies for proteome-wide cross-link identification [S2]	Removed all intra-crosslinks and any crosslinking rows assigned two more than two protein IDs.
https://doi.org/10.1074/mcp.RA118.000924	2018	Histone Interaction Landscapes Visualized by Crosslinking Mass Spectrometry in Intact Cell Nuclei [S3]	In cases where multiple isoforms of the same protein were listed as protein matches, we only extracted the first UniProt ID and positions and removed any pairs that contained an isoform marked by a dash. In addition, some entries contained crosslinks referencing a position 0 crosslink when in fact they referred to position 2. These were manually corrected. In addition, in cases where the correspo…
https://doi.org/10.1074/mcp.RA117.000470	2018	The interactome of intact mitochondria by cross-linking mass spectrometry provides evidence for coexisting respiratory supercomplexes* [S4]	This dataset was collected in mouse. Crosslinks were mapped from human protein IDs and coordinates to mouse protein IDs and coordinates via the UniProt ID mapping tool followed by aligning the 2 sequences via BioPython and choosing the lysine in the human protein closest to the crosslinked lysine in the mouse protein. Crosslinks were discarded if there was no match found via this method.
https://doi.org/10.1021/acs.jproteome.9b00541	2019	In Situ Structural Restraints from Cross-Linking Mass Spectrometry in Human Mitochondria [S5]	Only inter-protein crosslinks were extracted.
https://doi.org/10.15252/msb.20198994	2019	An integrated workflow for crosslinking mass spectrometry [S6]	We only used crosslinked pairs where it was clear that the crosslinks were inter-protein rather than intra-protein as it was not clearly annotated in the table. In cases where the crosslink was between the same protein, we only extracted pairs where the residue indices were identical, a condition only met by inter-crosslinks in homodimers.
https://doi.org/10.1021/acs.jproteome.9b00085	2019	Optimized Cross-Linking Mass Spectrometry for in Situ Interaction Proteomics[S7]	Only inter-protein crosslinks were extracted.
https://doi.org/10.1038/s41467-020-16935-w	2020	Mass spectrometry reveals the chemistry of formaldehyde cross-linking in structured proteins [S8]	Only inter-protein crosslinks were extracted.
https://doi.org/10.1126/sciadv.aax5783	2020	Stitching the synapse: Cross-linking mass spectrometry into resolving synaptic protein interactions [S9]	We only used crosslinked pairs where it was clear that the crosslinks were inter-protein rather than intra-protein as it was not clearly annotated in the table. In cases where the crosslink was between the same protein, we only extracted pairs where the residue indices were identical, a condition only met by inter-crosslinks in homodimers. This dataset was collected in mouse and required mapping …
https://doi.org/10.1073/pnas.2023360118	2021	Protein interaction landscapes revealed by advanced in vivo cross-linking–mass spectrometry [S10]	All cases including an N-terminal crosslink were assigned an index value of 1.
https://doi.org/10.1021/acs.analchem.1c01317	2021	Cross-Linking/Mass Spectrometry Combined with Ion Mobility on a timsTOF Pro Instrument for Structural Proteomics [S11]	Only inter-protein crosslinks were extracted.
https://doi.org/10.1021/acs.analchem.1c04485	2022	Two-Dimensional Fractionation Method for Proteome-Wide Cross-Linking Mass Spectrometry Analysis [S12]	We only used crosslinked pairs where it was clear that the crosslinks were inter-protein rather than intra-protein as it was not clearly annotated in the table. In cases where the crosslink was between the same protein, we only extracted those pairs where the residue indices were identical, a condition only met by inter-crosslinks in homodimers.
https://doi.org/10.1021/acs.analchem.2c01637	2022	Suborganelle-Specific Protein Complex Analysis Enabled by in Vivo Cross-Linking Coupled with Proximal Labeling [S13]	We only used crosslinked pairs where it was clear that the crosslinks were inter-protein rather than intra-protein as it was not clearly annotated in the table. In cases where the crosslink was between the same protein, we only extracted those pairs where the residue indices were identical, a condition only met by inter-crosslinks in homodimers.
https://doi.org/10.1021/acs.analchem.2c00335	2022	In-Depth In Vivo Crosslinking in Minutes by a Compact, Membrane-Permeable, and Alkynyl-Enrichable Crosslinker [S14]	In this dataset, all crosslinks between histones and any other proteins were removed as they were disproportionately over-represented in this set
https://doi.org/10.1038/s41467-022-33951-0	2022	Cross-linking of the endolysosomal system reveals potential flotillin structures and cargo [S15]	Only crosslinks associated with an FDR of 1% or less were used from both endosome and lysosomal datasets.
https://doi.org/10.1073/pnas.2219418120	2023	Cross-linking mass spectrometry discovers, evaluates, and corroborates structures and protein–protein interactions in the human cell [S16]	We only used crosslinked pairs where it was clear that the crosslinks were inter-protein rather than intra-protein as it was not clearly annotated in the table. In cases where the crosslink was between the same protein, we only extracted those pairs where the residue indices were identical, a condition only met by inter-crosslinks in homodimers.
https://doi.org/10.1021/acs.analchem.2c04986	2023	Exploring an Alternative Cysteine-Reactive Chemistry to Enable Proteome-Wide PPI Analysis by Cross-Linking Mass Spectrometry [S17]	We only used crosslinked pairs where it was clear that the crosslinks were inter-protein rather than intra-protein as it was not clearly annotated in the table. In cases where the crosslink was between the same protein, we only extracted those pairs where the residue indices were identical, a condition only met by inter-crosslinks in homodimers.
https://doi.org/10.1002/anie.202212860	2023	A Glycosidic-Bond-Based Mass-Spectrometry-Cleavable Cross-linker Enables In Vivo Cross-linking for Protein Complex Analysis [S18]	We only used crosslinked pairs where it was clear that the crosslinks were inter-protein rather than intra-protein as it was not clearly annotated in the table. In cases where the crosslink was between the same protein, we only extracted those pairs where the residue indices were identical, a condition only met by inter-crosslinks in homodimers.
https://doi.org/10.1021/acs.analchem.2c05020	2023	Improved Cross-Linking Coverage for Protein Complexes Containing Low Levels of Lysine by Using an Enrichable Photo-Cross-Linker [S19]	Only inter-protein crosslinks were extracted.
https://doi.org/10.1038/s41467-023-39485-3	2023	Targeted cross-linker delivery for the in situ mapping of protein conformations and interactions in mitochondria [S20]	Only inter-protein crosslinks were extracted.
