# Supplementary material for: Predictomes, a classifier-curated database of AlphaFold-modeled protein-protein interactions
Source: Mol Cell. Author manuscript; Available in PMC 2025 Mar 24. (PMC11931459; doi:10.1016/j.molcel.2025.01.034)
Supplement: 3 — Table S3: Table of classifier features explored, Related to STAR methods [file NIHMS2056204-supplement-3.xlsx]

## Sheet: Descriptions
This Excel file contains two sheets for the structural classifier and two for the SPOC classifier. In both cases, the first sheet describes all features initially used to train the classifier. These features were then iteratively pruned as outlined in the methods to eliminate features that did not significantly aid in classification as measured by their GINI importance. The second sheet presents …

## Sheet: StructuralC_pre_pruning
For all protein pairs in the manuscript, we generated multiple AF-M predictions (corresponding to 1 prediction per model). We select a “best” single structure prediction from this set of predictions by first calculating the number of interface contact pairs identified in each prediction and then dividing that by the mean interface PAE calculated across the contact pairs (contacts_per_PAE). The ra…
Interfacial residues are defined as those residues in any contact pair. Contact pairs are defined as two residues across two chains with pLDDTs > 50 with one or more atoms between 1Å and 5Å away from atoms of a residue in another chain and at least one PAE value between these two residues must be <= 15 Å.
References: 1. Bryant, P., Pozzati, G., and Elofsson, A. (2022). Improved prediction of protein-protein interactions using AlphaFold2. Nature Communications 2022 13:1 13, 1–11. https://doi.org/10.1038/s41467-022-28865-w. 2. Zhu, W., Shenoy, A., Kundrotas, P., and Elofsson, A. (2023). Evaluation of AlphaFold-Multimer prediction on multi-chain protein complexes. Bioinformatics 39. https://doi.org/1…
Feature type	Feature name	Description (See code for more details )
Structural	avg_n_models	Average number of predictions (from the 3 AF-M models in which each pair was folded) that exhibit a specific inter-residue contact pair, normalized to 1.
Structural	max_n_models	The maximum number of times any unique contact appears across all models run for a given pair. Normalized by the number of predictions run to be between 0 and 1.
Structural	num_contacts_with_max_n_models	Number of unique inter-residue pairs (contacts) found across interfaces in max_n_models (see above definition).
Structural	best_all_disorder_percent	Percentage of all residues with pLDDT values < 50 in the single “best” structure prediction for a given pair.
Structural	best_all_plddt_max	Maximum single pLDDT score of all residues of the single “best” structure prediction for a given pair.
Structural	best_all_plddt_mean	Average pLDDT score of all residues of the single “best” structure prediction for a given pair.
Structural	best_all_plddt_min	Minimum single pLDDT score for all residues of the single “best” structure prediction for a given pair.
Structural	best_plddt_avg	Average pLDDT score of all interfacial residues of the single “best” structure prediction for a given pair.
Structural	best_plddt_diff_mean	Average of the absolute differences between the pLDDT scores within each pair of residues within a contact across the interface of the single “best” structure prediction for a given pair.
Structural	best_plddt_max	Maximum pLDDT score of all interfacial residues of the single “best” structure prediction for a given pair.
Structural	best_plddt_min	Minimum pLDDT score associated with the contacts in the interface of the single “best” structure prediction for a given pair.
Structural	best_contact_score_avg	Average contact score for all residue pairs in the interface of the single “best” structure prediction for a given pair. The contact score is calculated as the number of atom contacts (dist < 5 Å) between a pair of residues multiplied by their averaged pLDDT and divided by (1 + the average of the PAEs (x, y) and (y, x).
Structural	best_contact_score_max	Maximum contact score for all residue pairs in the interface of the single “best” structure prediction for a given pair. The contact score is calculated as the number of atom contacts (dist < 5 Å) between a pair of residues multiplied by their averaged pLDDT and divided by (1 + the average of the PAEs (x, y) and (y, x).
Structural	best_contact_score_median	Median contact score for all residue pairs in the interface of the single “best” structure prediction for a given pair. The contact score is calculated as the number of atom contacts (dist < 5 Å) between a pair of residues multiplied by their averaged pLDDT and divided by (1 + the average of the PAEs (x, y) and (y, x).
Structural	best_if_residues	Total number of residues involved in contacts in the interface of the single “best” structure prediction for a given pair.
Structural	best_if_residues_percent	Percentage of all residues that are involved in interfacial contacts in the single “best” structure prediction for a given pair.
Structural	best_num_filtered_residues	Number of interfacial residues removed from consideration for further contact analysis due to one or more atom clashes with another residue from another chain in the interface of the single “best” structure prediction.
Structural	best_num_residue_contacts	Number of residue pairs (contacts) in the interface of the single “best” structure prediction for a given pair.
Structural	best_backbone_percent	Percentage of all inter-atom contacts classified as involving peptide backbone atoms in the single “best” structure prediction.
Structural	best_all_pae_mean	Average PAE of all residues of the single “best” structure prediction for a given pair.
Structural	best_unfiltered_if_pae_mean	The average PAE value associated with residue pairs across interfaces with atoms closer than 5Å for the single “best” structure prediction for a given pair.
Structural	best_pae_avg	Average PAE score for all interfacial residue pairs of the single “best” structure prediction for a given pair.
Structural	best_pae_diff_mean	Average of the differences in pAE(x,y vs y,x) for all interfacial residue pairs of the single “best” structure prediction for a given pair.
Structural	best_pae_max	Maximum PAE score of all interfacial residue pairs for the single “best” structure prediction for a given pair.
Structural	best_pae_min	Minimum PAE score of all interfacial residue pairs for the single “best” structure prediction for a given pair.
Structural	best_replusive_contact_percent	Percentage of all inter-atom contacts classified as repulsive (distance <= 5Å) between two atoms of the same charge for the single “best” structure prediction for a given pair.
Structural	best_ptm	pTM value for the single “best” structure prediction for a given pair.
Structural	best_iptm	ipTM value for the single “best” structure prediction for a given pair.
Structural	iptm_max	Maximum ipTM score across all ipTM scores assigned to all AF-M predictions run for a given pair.
Structural	iptm_mean	Mean ipTM score averaged across all ipTM scores assigned to all AF-M predictions run for a given pair.
Structural	iptm_min	Minimum ipTM across all ipTM scores assigned to all AF-M predictions run for a given pair.
Structural	mean_contacts_across_predictions	Mean number of contacts among all AF-M predictions for a given pair.
Structural	min_contacts_across_predictions	Minimum number of residue pairs (contacts) found among all predictions for a given pair.
Structural	num_unique_contacts	Number of unique inter-residue pairs (contacts) identified across all AF-M structural predictions for a given pair.
Structural	best_pdockq_e	The pDockQ1 score calculated by the Eloffson lab method for the single “best” structure prediction for a given pair. Briefly, the number of contacts and average interface pLDDT are passed through a predefined logarithmic scoring function that outputs a value from 0 (worst) to 1 (best) that represents a predicted DockQ value.
Structural	pdockq_e_max	Maximum pDockQ1 score among all AF-M predictions calculated via the Eloffson lab method. Briefly, the number of contacts and average interface pLDDT are passed through a predefined logarithmic scoring function that outputs a value from 0 (worst) to 1 (best) that represents a predicted DockQ value.
Structural	pdockq_e_v2_max	Maximum pDockQ v22 score across all AF-M predictions calculated via the Eloffson lab method. Briefly, the number of contacts, average interface pLDDT, and average interface PAE, are passed through a predefined logarithmic scoring function that outputs a value from 0 (worst) to 1 (best) that represents a predicted DockQ value.
Structural	total_aa_length	Total number of residues in each protein pair.
Structural	best_h_bond_percent	Percentage of all inter-atom contacts classified as hydrogen bonds (distance < 3Å) in the single “best” structure prediction for a given pair.
Structural	best_salt_bridge_percent	Percentage of all inter-atom contacts classified as salt bridges (distance <= 5Å) between two atoms of opposite charge for the single “best” structure prediction for a given pair.
Structural	best_other_contact_percent	Percentage of all inter-atom contacts that were not classified as hydrogen bonds, salt bridges, or repulsive in the single “best” structure prediction for a given pair.
Structural	best_atom_contacts_per_residue_avg	Number of total atom contacts in an interface divided by the number of unique interfacial residues identified in the single “best” structure prediction for a given pair.

## Sheet: StructuralC_post_pruning
Feature class	Feature name	GINI importance
Structural	mean_contacts_across_predictions	0.1378
Structural	avg_n_models	0.13
Structural	min_contacts_across_predictions	0.1287
Structural	iptm_min	0.0819
Structural	best_plddt_max	0.0532
Structural	iptm_mean	0.049
Structural	best_if_residues	0.0433
Structural	best_contact_score_max	0.0394
Structural	best_pae_min	0.0393
Structural	best_num_residue_contacts	0.0383
Structural	pdockq_e_v2_max	0.0285
Structural	best_pdockq_e	0.0239
Structural	num_contacts_with_max_n_models	0.0227
Structural	num_unique_contacts	0.0221
Structural	best_unfiltered_if_pae_mean	0.0209
Structural	best_plddt_diff_mean	0.019
Structural	best_plddt_avg	0.0173
Structural	best_contact_score_avg	0.0164
Structural	pdockq_e_max	0.0162
Structural	best_all_disorder_percent	0.016
Structural	total_aa_length	0.0155
Structural	best_contact_score_median	0.0143
Structural	max_n_models	0.0133
Structural	best_if_residues_percent	0.013

## Sheet: SPOC_pre_pruning
For all protein pairs in the manuscript, we generated multiple AF-M predictions (corresponding to 1 prediction per model). We select a “best” single structure prediction from this set of predictions by first calculating the number of interface contact pairs identified in each prediction and then dividing that by the mean interface PAE calculated across the contact pairs (contacts_per_PAE). The ra…
Interfacial residues are defined as those residues in any contact pair. Contact pairs are defined as two residues across two chains with pLDDTs > 50 with one or more atoms between 1Å and 5Å away from atoms of a residue in another chain and at least one PAE value between these two residues must be <= 15 Å.
References: 1. Bryant, P., Pozzati, G., and Elofsson, A. (2022). Improved prediction of protein-protein interactions using AlphaFold2. Nature Communications 2022 13:1 13, 1–11. https://doi.org/10.1038/s41467-022-28865-w. 2. Zhu, W., Shenoy, A., Kundrotas, P., and Elofsson, A. (2023). Evaluation of AlphaFold-Multimer prediction on multi-chain protein complexes. Bioinformatics 39. https://doi.org/1…
Feature type	Feature name	Description (See code for more details )
Structural	avg_n_models	Average number of predictions (from the 3 AF-M models in which each pair was folded) that exhibit a specific inter-residue contact pair, normalized to 1.
Structural	max_n_models	The maximum number of times any unique contact appears across all models run for a given pair. Normalized by the number of predictions run to be between 0 and 1.
Structural	num_contacts_with_max_n_models	Number of unique inter-residue pairs (contacts) found across interfaces in max_n_models (see above definition).
Structural	best_all_disorder_percent	Percentage of all residues with pLDDT values < 50 in the single “best” structure prediction for a given pair.
Structural	best_all_plddt_max	Maximum single pLDDT score of all residues of the single “best” structure prediction for a given pair.
Structural	best_all_plddt_mean	Average pLDDT score of all residues of the single “best” structure prediction for a given pair.
Structural	best_all_plddt_min	Minimum single pLDDT score for all residues of the single “best” structure prediction for a given pair.
Structural	best_plddt_avg	Average pLDDT score of all interfacial residues of the single “best” structure prediction for a given pair.
Structural	best_plddt_diff_mean	Average of the absolute differences between the pLDDT scores within each pair of residues within a contact across the interface of the single “best” structure prediction for a given pair.
Structural	best_plddt_max	Maximum pLDDT score of all interfacial residues of the single “best” structure prediction for a given pair.
Structural	best_plddt_min	Minimum pLDDT score associated with the contacts in the interface of the single “best” structure prediction for a given pair.
Structural	best_contact_score_avg	Average contact score for all residue pairs in the interface of the single “best” structure prediction for a given pair. The contact score is calculated as the number of atom contacts (dist < 5 Å) between a pair of residues multiplied by their averaged pLDDT and divided by (1 + the average of the PAEs (x, y) and (y, x).
Structural	best_contact_score_max	Maximum contact score for all residue pairs in the interface of the single “best” structure prediction for a given pair. The contact score is calculated as the number of atom contacts (dist < 5 Å) between a pair of residues multiplied by their averaged pLDDT and divided by (1 + the average of the PAEs (x, y) and (y, x).
Structural	best_contact_score_median	Median contact score for all residue pairs in the interface of the single “best” structure prediction for a given pair. The contact score is calculated as the number of atom contacts (dist < 5 Å) between a pair of residues multiplied by their averaged pLDDT and divided by (1 + the average of the PAEs (x, y) and (y, x).
Structural	best_if_residues	Total number of residues involved in contacts in the interface of the single “best” structure prediction for a given pair.
Structural	best_if_residues_percent	Percentage of all residues that are involved in interfacial contacts in the single “best” structure prediction for a given pair.
Structural	best_num_filtered_residues	Number of interfacial residues removed from consideration for further contact analysis due to one or more atom clashes with another residue from another chain in the interface of the single “best” structure prediction.
Structural	best_num_residue_contacts	Number of residue pairs (contacts) in the interface of the single “best” structure prediction for a given pair.
Structural	best_backbone_percent	Percentage of all inter-atom contacts classified as involving peptide backbone atoms in the single “best” structure prediction.
Structural	best_all_pae_mean	Average PAE of all residues of the single “best” structure prediction for a given pair.
Structural	best_unfiltered_if_pae_mean	The average PAE value associated with residue pairs across interfaces with atoms closer than 5Å for the single “best” structure prediction for a given pair.
Structural	best_pae_avg	Average PAE score for all interfacial residue pairs of the single “best” structure prediction for a given pair.
Structural	best_pae_diff_mean	Average of the differences in pAE(x,y vs y,x) for all interfacial residue pairs of the single “best” structure prediction for a given pair.
Structural	best_pae_max	Maximum PAE score of all interfacial residue pairs for the single “best” structure prediction for a given pair.
Structural	best_pae_min	Minimum PAE score of all interfacial residue pairs for the single “best” structure prediction for a given pair.
Structural	best_replusive_contact_percent	Percentage of all inter-atom contacts classified as repulsive (distance <= 5Å) between two atoms of the same charge for the single “best” structure prediction for a given pair.
Structural	best_ptm	pTM value for the single “best” structure prediction for a given pair.
Structural	best_iptm	ipTM value for the single “best” structure prediction for a given pair.
Structural	iptm_max	Maximum ipTM score across all ipTM scores assigned to all AF-M predictions run for a given pair.
Structural	iptm_mean	Mean ipTM score averaged across all ipTM scores assigned to all AF-M predictions run for a given pair.
Structural	iptm_min	Minimum ipTM across all ipTM scores assigned to all AF-M predictions run for a given pair.
Structural	mean_contacts_across_predictions	Mean number of contacts among all AF-M predictions for a given pair.
Structural	min_contacts_across_predictions	Minimum number of residue pairs (contacts) found among all predictions for a given pair.
Structural	num_unique_contacts	Number of unique inter-residue pairs (contacts) identified across all AF-M structural predictions for a given pair.
Structural	best_pdockq_e	The pDockQ1 score calculated by the Eloffson lab method for the single “best” structure prediction for a given pair. Briefly, the number of contacts and average interface pLDDT are passed through a predefined logarithmic scoring function that outputs a value from 0 (worst) to 1 (best) that represents a predicted DockQ value.
Structural	pdockq_e_max	Maximum pDockQ1 score among all AF-M predictions calculated via the Eloffson lab method. Briefly, the number of contacts and average interface pLDDT are passed through a predefined logarithmic scoring function that outputs a value from 0 (worst) to 1 (best) that represents a predicted DockQ value.
Structural	pdockq_e_v2_max	Maximum pDockQ v22 score across all AF-M predictions calculated via the Eloffson lab method. Briefly, the number of contacts, average interface pLDDT, and average interface PAE, are passed through a predefined logarithmic scoring function that outputs a value from 0 (worst) to 1 (best) that represents a predicted DockQ value.
Structural	total_aa_length	Total number of residues in each protein pair.
Structural	best_h_bond_percent	Percentage of all inter-atom contacts classified as hydrogen bonds (distance < 3Å) in the single “best” structure prediction for a given pair.
Structural	best_salt_bridge_percent	Percentage of all inter-atom contacts classified as salt bridges (distance <= 5Å) between two atoms of opposite charge for the single “best” structure prediction for a given pair.
Structural	best_other_contact_percent	Percentage of all inter-atom contacts that were not classified as hydrogen bonds, salt bridges, or repulsive in the single “best” structure prediction for a given pair.
Structural	best_atom_contacts_per_residue_avg	Number of total atom contacts in an interface divided by the number of unique interfacial residues identified in the single “best” structure prediction for a given pair.
Biological	biogrid_detect_count	Number of times the pair has been identified as interacting in some way in the BioGrid database (evidence count).
Biological	co_expression_score	The mRNA co-expression score associated with the protein pair downloaded from CoexpressDB.
Biological	colocalization_match_score	The cosine similarity of the DeepLoc 2.0 localization prediction vectors for each protein in the pair.
Biological	crispr_jaccard	Jaccard set similarity measurement of the BioGRID CRISPR KO vectors for each protein in a given pair. Each CIRSPR KO protein vector is composed of binary entries where each entry represents a CRISPR screen and the value 0 or 1 represents whether the protein was considered a "hit" or not by that screen's criteria.
Biological	crispr_shared_hit_count	Number of CRISPR screens from the BioGRID ORCS database where both proteins were annotated as "hits" as defined by the screen.
Biological	depmap_abs_diff	The mean absolute difference of all components of the DEPMAP vectors for both proteins in the pair where each vector represents the gene effect caused by protein KO across cell lines.
Biological	depmap_cosine_dist	The cosine distance as calculated by scipy.spatial.distance.cosine for the DEPMAP vectors for both proteins in a given pair. Ranges from 0 to 2.
Biological	depmap_euclidian_dist	The euclidian distance between the DEPMAP vectors for both proteins in the pair where each vector represents the gene effect caused by protein KO across cell lines.
Biological	avg_af_missense_score_diff	Absolute value of the average AFMissense scores of all residues in protein 1 minus the average AFMissene scores of all residues in protein 2 in a pair.
Biological	best_af_missense_score_mean	Mean AFMissense score across all interfacial residues pairs in the single “best” structure prediction for a given pair.
Biological	best_af_missense_score_mean_diff	Mean of the absolute value of differences in AFMissense scores for every residue pair in the interface of the single “best” structure prediction for a given pair.
Biological	best_num_significant_afm_scores	The number of residue pairs at the interface in the single “best” structure prediction for a given pair where the average AFMissense score > 80.
Biological	t5_embedding_cosine_dist	Cosine distance between the T5 protein model embedding vectors for both proteins in the pair.
Biological	t5_embedding_euclidian_dist	Euclidian distance between the T5 embedding vectors for both proteins in the pair.

## Sheet: SPOC_post_pruning
Feature class	Feature name	GINI importance
Biological	biogrid_detect_count	0.2101
Structural	min_contacts_across_predictions	0.1184
Structural	mean_contacts_across_predictions	0.0959
Structural	avg_n_models	0.0862
Structural	iptm_min	0.0605
Biological	crispr_shared_hit_count	0.048
Biological	t5_embedding_cosine_dist	0.047
Structural	best_plddt_max	0.0388
Structural	iptm_mean	0.034
Biological	depmap_cosine_dist	0.0305
Structural	best_pae_min	0.0296
Biological	crispr_jaccard	0.0281
Biological	t5_embedding_euclidian_dist	0.0262
Structural	best_contact_score_max	0.0238
Structural	best_num_residue_contacts	0.0222
Biological	co_expression_score	0.022
Biological	best_num_significant_afm_scores	0.0213
Structural	best_if_residues	0.0209
Biological	colocalization_match_score	0.0206
Structural	num_unique_contacts	0.0161
