# Supplementary material for: Predictomes, a classifier-curated database of AlphaFold-modeled protein-protein interactions
Source: Mol Cell. Author manuscript; Available in PMC 2025 Mar 24. (PMC11931459; doi:10.1016/j.molcel.2025.01.034)
Supplement: 4 — Table S4: Table of analysis of the GM predictomes dataset, Related to Figure 5 [file NIHMS2056204-supplement-4.xlsx]

## Sheet: 20240722_ddr_data_scores
complex_name	joint_uniprot_ids	SPOC_value	avg_n_models	num_unique_contacts	stringdb_score	in_pdb_20240110	paxd_db_abundance_estimate	intact_db_report_count	biogrid_detect_count	in_both_intact_and_biogrid	novel_interaction
SMC1A_HUMAN__SMC3_HUMAN__2450	Q14683;Q9UQE7	1	0.849	544	999	1	56.5	17	24	1	0
FACD2_HUMAN__FANCI_HUMAN__2779	Q9BXW9;Q9NVI1	1	0.862	289	999	1	5.3	2	27	1	0
RA51C_HUMAN__RA51B_HUMAN__760	O15315;O43502	1	0.909	169	999	1	0.836	16	17	1	0
ORC1_HUMAN__ORC4_HUMAN__1297	O43929;Q13415	1	0.925	228	999	1	1	8	5	1	0
ERCC1_HUMAN__XPF_HUMAN__1213	P07992;Q92889	1	0.93	256	999	1	1.98	14	43	1	0
XRCC5_HUMAN__XRCC6_HUMAN__1341	P12956;P13010	1	0.96	681	999	1	523	25	69	1	0
DPOE3_HUMAN__DPOE4_HUMAN__264	Q9NR33;Q9NRF9	1	0.938	166	999	0	5.13	8	5	1	0
ORC2_HUMAN__ORC3_HUMAN__1288	Q13416;Q9UBD5	1	0.861	333	999	1	5.5	29	21	1	0
FANCC_HUMAN__FANCE_HUMAN__1094	Q00597;Q9HB96	1	0.913	208	999	1	0.05	6	24	1	0
TOP2B_HUMAN__TOP2B_HUMAN__3252	Q02880;Q02880	1	0.917	449	999	1	42.1	0	0	0	0
MLH1_HUMAN__MLH1_HUMAN__1512	P40692;P40692	1	0.882	203	999	1	10.9	0	0	0	0
TRAIP_HUMAN__TRAIP_HUMAN__938	Q9BWF2;Q9BWF2	1	0.845	456	999	0	0.31	3	5	1	0
FANCC_HUMAN__FANCF_HUMAN__932	Q00597;Q9NPI8	1	0.934	203	999	1	0.038	0	9	0	0
RAD21_HUMAN__STAG2_HUMAN__1862	O60216;Q8N3U4	1	0.894	280	999	1	17.8	24	21	1	0
PMS2_HUMAN__PMS2_HUMAN__1724	P54278;P54278	1	0.924	179	999	1	1.6	0	0	0	0
MSH2_HUMAN__MSH3_HUMAN__2071	P20585;P43246	1	0.914	354	999	1	3.8	14	11	1	0
RAD50_HUMAN__RAD50_HUMAN__2624	Q92878;Q92878	1	0.635	493	999	1	88.4	5	2	1	0
TERF2_HUMAN__TERF2_HUMAN__1084	Q15554;Q15554	1	0.931	92	999	1	11.7	1	3	1	0
POTE1_HUMAN__ACD_HUMAN__1092	Q96AP0;Q9NUX5	1	0.963	173	999	1	0.523	17	13	1	0
CDC7_HUMAN__DBF4A_HUMAN__1248	O00311;Q9UBU7	1	0.959	268	999	1	0.349	12	19	1	0
MLH1_HUMAN__PMS1_HUMAN__1688	P40692;P54277	1	0.875	311	999	0	0.983	8	8	1	0
MSH5_HUMAN__MSH4_HUMAN__1770	O15457;O43196	1	0.88	418	999	0	0.023	5	11	1	0
CTIP_HUMAN__CTIP_HUMAN__1794	Q99708;Q99708	1	0.848	187	999	1	1.84	4	6	1	0
DYL1_HUMAN__DYL1_HUMAN__178	P63167;P63167	1	0.993	94	999	1	309	1	3	1	0
ACD_HUMAN__TINF2_HUMAN__909	Q96AP0;Q9BSI4	1	0.791	219	999	1	0.876	24	16	1	0
RAD21_HUMAN__SMC1A_HUMAN__1864	O60216;Q14683	1	0.927	114	999	0	32.1	18	24	1	0
TERF2_HUMAN__TINF2_HUMAN__993	Q15554;Q9BSI4	1	0.847	120	999	1	0.876	18	18	1	0
DPOD1_HUMAN__DPOD2_HUMAN__1576	P28340;P49005	0.999956	0.827	221	999	1	20.3	16	8	1	0
RFC1_HUMAN__RFC2_HUMAN__1502	P35250;P35251	0.999956	0.939	170	999	1	13.7	4	3	1	0
RAD17_HUMAN__RFC2_HUMAN__1035	O75943;P35250	0.999956	0.898	210	999	0	1.69	4	4	1	0
CTF8_HUMAN__DCC1_HUMAN__514	P0CG13;Q9BVC3	0.999956	0.956	228	999	0	1.61	3	4	1	0
DPOD2_HUMAN__DPOD3_HUMAN__935	P49005;Q15054	0.999956	0.946	230	999	1	11.8	10	5	1	0
NSE4A_HUMAN__NSE3_HUMAN__689	Q96MG7;Q9NXX6	0.999956	0.847	194	998	0	2.58	6	8	1	0
RAD17_HUMAN__RFC3_HUMAN__1037	O75943;P40938	0.999956	0.928	199	999	0	1.69	4	4	1	0
RMI1_HUMAN__RMI2_HUMAN__772	Q96E14;Q9H9A7	0.999956	0.948	108	999	1	0.836	18	6	1	0
FANCM_HUMAN__FAP24_HUMAN__2263	Q8IYD8;Q9BTP7	0.999956	0.95	167	999	1	0.097	15	25	1	0
TOP2A_HUMAN__TOP2A_HUMAN__3062	P11388;P11388	0.999944	0.928	458	999	1	47	0	1	0	0
STAG1_HUMAN__RAD21_HUMAN__1889	O60216;Q8WVM7	0.999917	0.876	302	999	1	23.5	12	18	1	0
MTBP_HUMAN__TICRR_HUMAN__2814	Q7Z2Z1;Q96DY7	0.999821	0.81	683	984	0	0.138	0	4	0	1
XRCC2_HUMAN__RA51D_HUMAN__608	O43543;O75771	0.999821	0.941	131	999	1	0.088	42	32	1	0
ORC4_HUMAN__ORC5_HUMAN__871	O43913;O43929	0.999821	0.946	185	999	1	5.7	2	7	1	0
PSF2_HUMAN__SLD5_HUMAN__408	Q9BRT9;Q9Y248	0.999821	0.954	137	999	1	7.01	12	9	1	0
RFA2_HUMAN__RFA3_HUMAN__391	P15927;P35244	0.999821	0.976	109	999	1	122	15	18	1	0
MRE11_HUMAN__MRE11_HUMAN__1416	P49959;P49959	0.999821	0.931	96	999	1	46.5	3	2	1	0
PSF2_HUMAN__PSF3_HUMAN__401	Q9BRX5;Q9Y248	0.999821	0.856	102	999	1	7.01	4	7	1	0
XRCC4_HUMAN__XRCC4_HUMAN__672	Q13426;Q13426	0.999821	0.945	165	999	1	6.38	13	7	1	0
MCMBP_HUMAN__MCM5_HUMAN__1376	P33992;Q9BTE3	0.999789	0.881	196	995	0	24.4	16	8	1	0
RMI1_HUMAN__TOP3A_HUMAN__1626	Q13472;Q9H9A7	0.999776	0.897	113	999	1	0.836	12	5	1	0
PSF1_HUMAN__PSF3_HUMAN__412	Q14691;Q9BRX5	0.999776	0.852	173	999	1	5.55	10	7	1	0
NHEJ1_HUMAN__NHEJ1_HUMAN__598	Q9H9Q4;Q9H9Q4	0.999765	0.964	232	999	1	4.21	2	1	1	0
NIPBL_HUMAN__SMC3_HUMAN__4021	Q6KC79;Q9UQE7	0.999739	0.883	151	999	0	6.16	0	3	0	1
NIPBL_HUMAN__RAD21_HUMAN__3435	O60216;Q6KC79	0.999684	0.77	167	999	0	6.16	0	1	0	1
RAD51_HUMAN__XRCC3_HUMAN__685	O43542;Q06609	0.999606	0.875	141	998	0	0.569	5	3	1	0
CTC1_HUMAN__STN1_HUMAN__1585	Q2NKJ3;Q9H668	0.999579	0.803	174	999	1	0	14	3	1	0
CCNA2_HUMAN__CDK2_HUMAN__730	P20248;P24941	0.999535	0.94	133	999	1	2.55	33	52	1	0
PMS1_HUMAN__PMS1_HUMAN__1864	P54277;P54277	0.999523	0.908	145	999	0	0.983	0	1	0	1
MCMBP_HUMAN__MCM7_HUMAN__1361	P33993;Q9BTE3	0.999493	0.852	214	996	0	24.4	27	13	1	0
MCMBP_HUMAN__MCM4_HUMAN__1505	P33991;Q9BTE3	0.999493	0.888	202	997	0	24.4	14	8	1	0
PSF1_HUMAN__SLD5_HUMAN__419	Q14691;Q9BRT9	0.9994	0.922	128	999	1	5.55	8	6	1	0
DPOA2_HUMAN__DPOLA_HUMAN__2060	P09884;Q14181	0.9994	0.811	166	999	1	5.46	1	5	1	0
SLX4_HUMAN__SLX4_HUMAN__3668	Q8IY92;Q8IY92	0.9992	0.832	135	999	0	0.426	0	7	0	1
SMC6_HUMAN__SMC5_HUMAN__2192	Q8IY18;Q96SB8	0.9992	0.805	383	999	0	4.46	7	9	1	0
RFC5_HUMAN__RFC4_HUMAN__703	P35249;P40937	0.999039	0.892	209	999	1	51.8	25	17	1	0
STN1_HUMAN__TEN1L_HUMAN__491	Q86WV5;Q9H668	0.998987	0.952	91	999	1	0.431	13	4	1	0
SETMR_HUMAN__SETMR_HUMAN__1368	Q53H47;Q53H47	0.99889	0.919	219	999	1	1.77	1	3	1	0
MCM3_HUMAN__MCM5_HUMAN__1542	P25205;P33992	0.998743	0.825	332	999	1	106	8	18	1	0
NSE4A_HUMAN__SMC6_HUMAN__1476	Q96SB8;Q9NXX6	0.9987	0.854	213	999	0	2.58	6	7	1	0
RNH2A_HUMAN__RNH2C_HUMAN__463	O75792;Q8TDP1	0.998689	0.949	111	999	1	20.3	4	4	1	0
SP16H_HUMAN__SSRP1_HUMAN__1756	Q08945;Q9Y5B9	0.998667	0.92	191	999	0	65.1	11	21	1	0
FEN1_HUMAN__PCNA_HUMAN__641	P12004;P39748	0.998667	0.981	107	999	1	85.7	22	39	1	0
TOP2A_HUMAN__TOP2B_HUMAN__3157	P11388;Q02880	0.998667	0.908	465	973	0	42.1	1	3	1	0
RNF8_HUMAN__RNF8_HUMAN__970	O76064;O76064	0.998488	0.852	187	999	1	0.462	6	4	1	0
HELQ_HUMAN__HELQ_HUMAN__2202	Q8TDG4;Q8TDG4	0.998246	0.942	126	999	0	0.186	0	0	0	1
CIP2A_HUMAN__CIP2A_HUMAN__1810	Q8TCG1;Q8TCG1	0.998104	0.724	405	999	1	5.25	0	6	0	0
CDC6_HUMAN__ORC1_HUMAN__1421	Q13415;Q99741	0.998025	0.834	175	999	0	0.408	1	7	1	0
CDC7_HUMAN__DBF4B_HUMAN__1189	O00311;Q8NFT6	0.997951	0.939	278	992	0	0.044	3	4	1	0
NSE2_HUMAN__SMC5_HUMAN__1348	Q8IY18;Q96MF7	0.997776	0.957	108	999	0	4.46	1	5	1	0
RFC1_HUMAN__RFC3_HUMAN__1504	P35251;P40938	0.997289	0.946	193	999	1	13.7	3	5	1	0
DONS_HUMAN__DONS_HUMAN__1132	Q9NYP3;Q9NYP3	0.997	0.938	108	999	0	0.389	0	0	0	1
SMC5_HUMAN__NSE4A_HUMAN__1486	Q8IY18;Q9NXX6	0.996981	0.904	184	999	0	2.58	3	5	1	0
DDI1_HUMAN__DDI1_HUMAN__792	Q8WTU0;Q8WTU0	0.996944	0.895	190	999	1	0.487	1	1	1	0
MCM2_HUMAN__MCM4_HUMAN__1767	P33991;P49736	0.996504	0.723	232	999	1	105	9	15	1	0
MCMBP_HUMAN__MCM3_HUMAN__1450	P25205;Q9BTE3	0.996436	0.698	212	998	0	24.4	14	14	1	0
MCM4_HUMAN__MCM6_HUMAN__1684	P33991;Q14566	0.996304	0.797	301	999	1	89.8	6	12	1	0
CLSPN_HUMAN__TIM_HUMAN__2547	Q9HAW4;Q9UNS1	0.996276	0.833	213	999	1	2.12	0	4	0	0
CTF18_HUMAN__RFC3_HUMAN__1331	P40938;Q8WVB6	0.996022	0.898	209	999	0	4.62	0	4	0	1
ORC3_HUMAN__ORC5_HUMAN__1146	O43913;Q9UBD5	0.996	0.886	173	999	1	7.8	15	9	1	0
MLH1_HUMAN__PMS2_HUMAN__1618	P40692;P54278	0.996	0.782	501	999	0	1.6	24	31	1	0
MCM2_HUMAN__MCM6_HUMAN__1725	P49736;Q14566	0.99591	0.835	328	999	1	89.8	19	21	1	0
RA51C_HUMAN__XRCC3_HUMAN__722	O43502;O43542	0.995821	0.859	151	999	0	0.569	12	28	1	0
RFA1_HUMAN__RFA2_HUMAN__886	P15927;P27694	0.995821	0.931	82	999	1	89	21	35	1	0
CAF1A_HUMAN__CAF1B_HUMAN__1515	Q13111;Q13112	0.995821	0.759	155	999	1	6.08	8	8	1	0
RNH2B_HUMAN__RNH2C_HUMAN__476	Q5TBB1;Q8TDP1	0.995756	0.907	251	999	1	17.5	6	3	1	0
ATRIP_HUMAN__ATRIP_HUMAN__1582	Q8WXE1;Q8WXE1	0.995692	0.908	145	999	0	1.36	0	2	0	1
RFWD3_HUMAN__RFWD3_HUMAN__1548	Q6PCD5;Q6PCD5	0.995636	0.758	168	999	0	0.244	1	1	1	0
RAD9A_HUMAN__TOPB1_HUMAN__1913	Q92547;Q99638	0.995559	0.782	170	999	0	1.16	1	15	1	0
PCNA_HUMAN__PCNA_HUMAN__522	P12004;P12004	0.995452	0.935	56	999	1	394	11	7	1	0
NSE1_HUMAN__NSE3_HUMAN__570	Q8WV22;Q96MG7	0.995314	0.949	91	999	1	3.69	22	19	1	0
GEMI_HUMAN__CDT1_HUMAN__755	O75496;Q9H211	0.995248	0.947	114	999	1	0.731	22	22	1	0
MCM3_HUMAN__MCM7_HUMAN__1527	P25205;P33993	0.995113	0.801	253	999	1	106	13	14	1	0
MSH2_HUMAN__MSH6_HUMAN__2294	P43246;P52701	0.995	0.769	395	999	1	41.6	11	20	1	0
TIM_HUMAN__TIPIN_HUMAN__1509	Q9BVW5;Q9UNS1	0.994956	0.948	115	999	1	2.52	5	11	1	0
SLX4_HUMAN__XPF_HUMAN__2750	Q8IY92;Q92889	0.994956	0.907	218	999	0	0.426	11	32	1	0
DDB1_HUMAN__CUL4A_HUMAN__1899	Q13619;Q16531	0.994776	0.906	106	999	1	24	12	65	1	0
SMC3_HUMAN__RAD21_HUMAN__1848	O60216;Q9UQE7	0.9947	0.937	154	999	0	32.1	18	28	1	0
RAD51_HUMAN__RAD51_HUMAN__678	Q06609;Q06609	0.994667	0.783	126	999	1	1.22	15	16	1	0
RA51C_HUMAN__RA51D_HUMAN__704	O43502;O75771	0.994488	0.888	184	999	1	0.248	8	9	1	0
MLH1_HUMAN__MLH3_HUMAN__2209	P40692;Q9UHC1	0.994126	0.827	442	999	0	0.035	6	5	1	0
RAD1_HUMAN__HUS1_HUMAN__562	O60671;O60921	0.994045	1	57	999	1	1.44	10	15	1	0
RECQ1_HUMAN__RECQ1_HUMAN__1298	P46063;P46063	0.994	0.857	166	999	1	93.9	2	0	0	0
FANCG_HUMAN__FP100_HUMAN__1503	O15287;Q0VG06	0.993292	0.872	148	999	1	0.175	0	4	0	0
SMC5_HUMAN__SMC5_HUMAN__2202	Q8IY18;Q8IY18	0.9932	0.58	189	999	0	4.46	0	1	0	1
RFC2_HUMAN__RFC5_HUMAN__694	P35250;P40937	0.993039	0.778	156	999	1	38.1	4	7	1	0
NIPBL_HUMAN__SCC4_HUMAN__3417	Q6KC79;Q9Y6X3	0.992956	0.766	320	999	0	5.03	7	10	1	0
MSH2_HUMAN__MSH2_HUMAN__1868	P43246;P43246	0.992873	0.911	176	999	0	41.6	1	1	1	0
RAD1_HUMAN__RAD9A_HUMAN__673	O60671;Q99638	0.992814	0.91	52	999	1	1.44	6	26	1	0
TONSL_HUMAN__MMS22_HUMAN__2621	Q6ZRQ5;Q96HA7	0.992776	0.926	113	999	0	0.51	5	11	1	0
MSH6_HUMAN__MSH6_HUMAN__2720	P52701;P52701	0.992762	0.844	205	999	0	64.8	0	0	0	1
SLF2_HUMAN__SMC6_HUMAN__2264	Q8IX21;Q96SB8	0.992394	0.888	217	955	0	0.196	6	5	1	0
MCMBP_HUMAN__MCM6_HUMAN__1463	Q14566;Q9BTE3	0.992064	0.809	202	988	0	24.4	16	12	1	0
CCNE1_HUMAN__CDK2_HUMAN__708	P24864;P24941	0.991956	0.917	117	999	1	1.04	27	62	1	0
NIPBL_HUMAN__SMC1A_HUMAN__4037	Q14683;Q6KC79	0.99172	0.895	102	999	0	6.16	1	4	1	0
MSH3_HUMAN__MSH3_HUMAN__2274	P20585;P20585	0.991429	0.81	232	999	0	3.8	0	0	0	1
RFC3_HUMAN__RFC5_HUMAN__696	P40937;P40938	0.99141	0.889	184	999	0	32.4	3	5	1	0
BRCA1_HUMAN__BRCA1_HUMAN__3726	P38398;P38398	0.991394	0.724	111	999	0	2.24	4	25	1	0
WDHD1_HUMAN__WDHD1_HUMAN__2258	O75717;O75717	0.991114	0.489	253	999	1	13.6	0	0	0	0
GEMI_HUMAN__GEMI_HUMAN__418	O75496;O75496	0.990728	0.811	122	999	1	12	1	0	0	0
MSH3_HUMAN__MSH6_HUMAN__2497	P20585;P52701	0.990481	0.822	245	999	0	3.8	0	1	0	1
DPOE1_HUMAN__DPOE2_HUMAN__2813	P56282;Q07864	0.990443	0.936	161	999	1	1.13	11	11	1	0
ATAD5_HUMAN__RFC3_HUMAN__2200	P40938;Q96QE3	0.990422	0.747	274	985	0	0.287	0	2	0	1
SLN11_HUMAN__SLN11_HUMAN__1802	Q7Z7L1;Q7Z7L1	0.990165	0.806	105	999	1	2.1	0	1	0	0
ABRX1_HUMAN__ABRX1_HUMAN__818	Q6UWZ7;Q6UWZ7	0.990004	0.955	67	999	0	1.29	0	1	0	1
MCM4_HUMAN__MCM7_HUMAN__1582	P33991;P33993	0.989663	0.748	282	999	1	105	15	11	1	0
DDB1_HUMAN__DTL_HUMAN__1870	Q16531;Q9NZJ0	0.989362	0.825	171	999	0	2.67	6	17	1	0
MCM2_HUMAN__MCM3_HUMAN__1712	P25205;P49736	0.989279	0.398	330	999	1	106	9	13	1	0
REV3L_HUMAN__MD2L2_HUMAN__3341	O60673;Q9UI95	0.988745	0.901	186	999	1	0.081	5	24	1	0
MCM3_HUMAN__MCM4_HUMAN__1671	P25205;P33991	0.988268	0.688	174	999	0	105	2	7	1	0
EME1_HUMAN__MUS81_HUMAN__1121	Q96AY2;Q96NY9	0.9882	0.847	297	999	1	0.812	12	14	1	0
DNLI1_HUMAN__PCNA_HUMAN__1180	P12004;P18858	0.987976	0.94	100	999	0	31.8	0	5	0	1
RAD18_HUMAN__RAD18_HUMAN__990	Q9NS91;Q9NS91	0.987851	0.725	171	999	1	3.39	0	10	0	0
FIRRM_HUMAN__FIGL1_HUMAN__1527	Q6PIW4;Q9NSG2	0.987851	0.957	296	663	0	0.232	6	4	1	0
STAG2_HUMAN__SMC1A_HUMAN__2464	Q14683;Q8N3U4	0.987786	0.954	51	999	0	17.8	14	13	1	0
MCM2_HUMAN__MCM7_HUMAN__1623	P33993;P49736	0.987663	0.734	243	999	0	120	24	20	1	0
REV3L_HUMAN__DPOD2_HUMAN__3599	O60673;P49005	0.986622	0.809	152	999	0	0.081	3	2	1	0
TERF1_HUMAN__TERF1_HUMAN__878	P54274;P54274	0.986507	0.772	146	999	1	1.72	5	7	1	0
MCM5_HUMAN__MCM6_HUMAN__1555	P33992;Q14566	0.985913	0.645	271	999	1	89.8	1	6	1	0
FP100_HUMAN__FANCL_HUMAN__1256	Q0VG06;Q9NW38	0.985506	0.803	83	999	1	0.19	2	9	1	0
DMC1_HUMAN__DMC1_HUMAN__680	Q14565;Q14565	0.98516	0.403	243	999	1	0.076	3	5	1	0
BARD1_HUMAN__BRCA1_HUMAN__2640	P38398;Q99728	0.985148	0.756	134	999	1	0.457	26	115	1	0
RAD21_HUMAN__PDS5B_HUMAN__2078	O60216;Q9NTI5	0.984695	0.738	160	998	0	29.5	7	9	1	0
ERCC8_HUMAN__UVSSA_HUMAN__1105	Q13216;Q2YD98	0.984571	0.776	107	998	1	0.198	0	10	0	0
RNH2A_HUMAN__RNH2B_HUMAN__611	O75792;Q5TBB1	0.984111	0.982	74	999	1	17.5	4	5	1	0
KIF4A_HUMAN__KIF4A_HUMAN__2464	O95239;O95239	0.983902	0.763	409	999	0	6.05	0	0	0	1
RFC3_HUMAN__RFC4_HUMAN__719	P35249;P40938	0.983243	0.798	175	999	1	32.4	14	8	1	0
BLM_HUMAN__BLM_HUMAN__2834	P54132;P54132	0.983156	0.911	86	999	1	1.4	0	2	0	0
DPOD1_HUMAN__PCNA_HUMAN__1368	P12004;P28340	0.982483	0.945	103	999	1	20.5	3	11	1	0
FANCG_HUMAN__FANCF_HUMAN__996	O15287;Q9NPI8	0.982062	0.879	58	999	1	0.038	6	15	1	0
PAXX_HUMAN__PAXX_HUMAN__408	Q9BUH6;Q9BUH6	0.981649	1	94	999	1	26.3	4	0	0	0
MLH3_HUMAN__MLH3_HUMAN__2906	Q9UHC1;Q9UHC1	0.980765	0.835	170	999	0	0.035	0	0	0	1
FANCB_HUMAN__FANCL_HUMAN__1234	Q8NB91;Q9NW38	0.980098	0.912	106	999	1	0	1	5	1	0
NIPBL_HUMAN__STAG2_HUMAN__4035	Q6KC79;Q8N3U4	0.979454	0.886	137	982	0	6.16	1	3	1	0
RFC1_HUMAN__RFC4_HUMAN__1511	P35249;P35251	0.978907	0.866	129	999	0	13.7	9	7	1	0
RFC2_HUMAN__RFC3_HUMAN__710	P35250;P40938	0.978857	0.801	186	999	0	32.4	1	3	1	0
ERCC8_HUMAN__DDB1_HUMAN__1536	Q13216;Q16531	0.978743	0.851	188	999	1	0.198	1	20	1	0
MCM2_HUMAN__MCM5_HUMAN__1638	P33992;P49736	0.978343	0.407	403	999	1	135	5	11	1	0
FANCG_HUMAN__FANCA_HUMAN__2077	O15287;O15360	0.978267	0.743	175	999	1	0.175	23	76	1	0
RAD1_HUMAN__RHNO1_HUMAN__520	O60671;Q9BSD3	0.978259	0.936	110	989	1	4e-06	1	7	1	0
CTF18_HUMAN__RFC2_HUMAN__1329	P35250;Q8WVB6	0.97804	0.821	257	999	0	4.62	0	3	0	1
EME2_HUMAN__MUS81_HUMAN__930	A4GXA9;Q96NY9	0.977878	0.91	281	999	1	0.027	3	1	1	0
UBE2T_HUMAN__FANCL_HUMAN__572	Q9NPD8;Q9NW38	0.976787	0.935	51	999	1	0	3	20	1	0
ORC2_HUMAN__ORC5_HUMAN__1012	O43913;Q13416	0.976673	0.939	71	999	1	5.5	15	18	1	0
ATR_HUMAN__ATRIP_HUMAN__3435	Q13535;Q8WXE1	0.976614	0.762	161	999	0	0.763	6	40	1	0
TERF2_HUMAN__TERF1_HUMAN__981	P54274;Q15554	0.976003	0.593	189	998	0	1.72	0	3	0	1
MSH5_HUMAN__MSH5_HUMAN__1668	O43196;O43196	0.973126	0.851	199	999	0	1.39	0	0	0	1
RAD21_HUMAN__PDS5A_HUMAN__1968	O60216;Q29RF7	0.972707	0.507	198	999	0	26.9	6	9	1	0
FP100_HUMAN__FANCB_HUMAN__1740	Q0VG06;Q8NB91	0.972	0.904	521	999	1	0	4	5	1	0
MCM8_HUMAN__MCM9_HUMAN__1983	Q9NXL9;Q9UJA3	0.97178	0.847	272	999	0	0.227	3	11	1	0
NIPBL_HUMAN__STAG1_HUMAN__4062	Q6KC79;Q8WVM7	0.970976	0.867	148	997	0	6.16	0	1	0	1
RAD52_HUMAN__RAD52_HUMAN__836	P43351;P43351	0.970834	0.583	200	999	1	0.154	7	10	1	0
RAD17_HUMAN__RAD9A_HUMAN__1072	O75943;Q99638	0.96932	0.833	84	999	0	1.69	2	11	1	0
ATR_HUMAN__TOPB1_HUMAN__4166	Q13535;Q92547	0.969203	0.737	100	996	0	0.763	0	5	0	1
RA51D_HUMAN__XRCC3_HUMAN__674	O43542;O75771	0.96917	0.888	98	978	0	0.248	0	0	0	1
RAD9A_HUMAN__RAD9A_HUMAN__782	Q99638;Q99638	0.968518	0.92	50	999	0	3.21	0	1	0	1
SMC1A_HUMAN__SMC1A_HUMAN__2466	Q14683;Q14683	0.968146	0.552	122	999	0	56.5	0	2	0	1
FANCA_HUMAN__FAP20_HUMAN__1635	O15360;Q6NZ36	0.967782	0.577	228	999	0	0	8	19	1	0
SHLD2_HUMAN__SHLD1_HUMAN__1040	Q86V20;Q8IYI0	0.967622	0.907	104	998	0	1e-05	2	8	1	0
NSE4A_HUMAN__NSE1_HUMAN__651	Q8WV22;Q9NXX6	0.966109	0.85	71	999	0	2.58	7	8	1	0
DPOLA_HUMAN__PRI2_HUMAN__1971	P09884;P49643	0.96599	0.723	147	999	1	5.46	1	6	1	0
FANCA_HUMAN__FANCA_HUMAN__2910	O15360;O15360	0.965596	0.728	147	999	1	0.275	1	7	1	0
NSE1_HUMAN__SMC5_HUMAN__1367	Q8IY18;Q8WV22	0.965522	0.884	63	999	0	4.46	7	9	1	0
MCM5_HUMAN__MCM7_HUMAN__1453	P33992;P33993	0.964362	0.544	242	999	1	120	10	9	1	0
SMC3_HUMAN__SMC3_HUMAN__2434	Q9UQE7;Q9UQE7	0.964231	0.514	151	999	0	60.2	0	1	0	1
SLF2_HUMAN__SLF1_HUMAN__2231	Q8IX21;Q9BQI6	0.963986	0.864	167	999	0	0.124	9	3	1	0
DDB1_HUMAN__DDB2_HUMAN__1567	Q16531;Q92466	0.963084	0.877	141	999	1	13.8	23	44	1	0
ATRIP_HUMAN__RFA1_HUMAN__1407	P27694;Q8WXE1	0.962463	0.84	106	999	1	1.36	0	16	0	0
MCMBP_HUMAN__MCM8_HUMAN__1482	Q9BTE3;Q9UJA3	0.96201	0.865	202	899	0	0.312	3	2	1	0
WRN_HUMAN__WRN_HUMAN__2864	Q14191;Q14191	0.961612	0.784	150	999	0	0.746	1	1	1	0
EXO1_HUMAN__PCNA_HUMAN__1107	P12004;Q9UQ84	0.96158	0.911	86	960	0	0.676	0	4	0	1
HUS1_HUMAN__RAD9A_HUMAN__671	O60921;Q99638	0.961348	0.73	106	999	1	2.81	17	22	1	0
TDG_HUMAN__PCNA_HUMAN__671	P12004;Q13569	0.958579	0.897	71	308	0	0.805	0	2	0	1
DPOD3_HUMAN__PCNA_HUMAN__727	P12004;Q15054	0.958133	0.953	64	998	1	11.8	7	11	1	0
DPOE1_HUMAN__PCNA_HUMAN__2547	P12004;Q07864	0.95813	0.952	97	988	0	1.63	0	6	0	1
ERCC8_HUMAN__ERCC6_HUMAN__1889	Q03468;Q13216	0.957977	0.715	144	999	1	0.198	2	18	1	0
XRCC5_HUMAN__WRN_HUMAN__2164	P13010;Q14191	0.957499	0.791	126	993	0	0.746	9	14	1	0
XRCC2_HUMAN__XRCC3_HUMAN__626	O43542;O43543	0.956807	0.824	142	999	0	0.088	0	0	0	1
FP100_HUMAN__FP100_HUMAN__1762	Q0VG06;Q0VG06	0.955879	0.798	124	999	1	0.445	0	0	0	0
REV1_HUMAN__MD2L2_HUMAN__1462	Q9UBZ9;Q9UI95	0.955578	0.849	64	999	1	0.049	4	20	1	0
PRI1_HUMAN__PRI2_HUMAN__929	P49642;P49643	0.955467	0.771	93	999	1	5.49	8	6	1	0
DMC1_HUMAN__RAD51_HUMAN__679	Q06609;Q14565	0.955206	0.507	224	991	0	0.076	2	8	1	0
SLD5_HUMAN__SLD5_HUMAN__446	Q9BRT9;Q9BRT9	0.9549	0.854	98	999	0	14.3	0	0	0	1
UBE2B_HUMAN__RAD18_HUMAN__647	P63146;Q9NS91	0.953026	0.922	150	999	1	3.39	7	29	1	0
TERF2_HUMAN__TE2IP_HUMAN__941	Q15554;Q9NYB0	0.952768	0.799	113	999	1	11.7	37	34	1	0
XRCC2_HUMAN__RAD51_HUMAN__619	O43543;Q06609	0.951266	0.805	116	981	0	0.088	0	4	0	1
STAG1_HUMAN__WAPL_HUMAN__2448	Q7Z5K2;Q8WVM7	0.950074	0.631	112	999	0	10.8	10	7	1	0
HELQ_HUMAN__RA51D_HUMAN__1429	O75771;Q8TDG4	0.949935	0.867	143	610	0	0.186	3	1	1	0
RFC1_HUMAN__RFC5_HUMAN__1488	P35251;P40937	0.949593	0.782	130	999	0	13.7	6	5	1	0
SMC1A_HUMAN__STAG1_HUMAN__2491	Q14683;Q8WVM7	0.949105	0.908	51	999	0	23.5	8	14	1	0
CCNA2_HUMAN__TICRR_HUMAN__2342	P20248;Q7Z2Z1	0.948078	0.848	88	822	0	0.572	3	3	1	0
STAG2_HUMAN__UBP37_HUMAN__2210	Q86T82;Q8N3U4	0.947606	0.915	71	341	0	0.193	0	2	0	1
RAD50_HUMAN__MRE11_HUMAN__2020	P49959;Q92878	0.947404	0.787	149	999	0	46.5	7	44	1	0
DPOD3_HUMAN__DPOLA_HUMAN__1928	P09884;Q15054	0.947367	0.942	40	985	0	5.46	0	2	0	1
REV1_HUMAN__REV3L_HUMAN__4381	O60673;Q9UBZ9	0.946179	0.756	104	999	0	0.049	0	4	0	1
PARP1_HUMAN__PARP1_HUMAN__2028	P09874;P09874	0.944621	0.508	183	999	1	337	3	19	1	0
RA51D_HUMAN__RA51B_HUMAN__712	O15315;O75771	0.942521	0.904	132	999	1	0.248	8	6	1	0
ESCO1_HUMAN__PDS5A_HUMAN__2177	Q29RF7;Q5FWF5	0.942007	0.882	130	994	0	0.171	0	1	0	1
CDT1_HUMAN__MCM6_HUMAN__1367	Q14566;Q9H211	0.939417	0.716	122	999	0	0.731	4	7	1	0
APEX2_HUMAN__PCNA_HUMAN__779	P12004;Q9UBZ4	0.939251	0.776	101	710	0	0.18	1	2	1	0
MCMBP_HUMAN__MCM9_HUMAN__1785	Q9BTE3;Q9NXL9	0.938818	0.817	188	851	0	0.227	1	2	1	0
MCM3_HUMAN__MCM6_HUMAN__1629	P25205;Q14566	0.938641	0.48	244	999	0	89.8	5	10	1	0
MTBP_HUMAN__MTBP_HUMAN__1808	Q96DY7;Q96DY7	0.937796	0.778	69	999	0	0.138	0	1	0	1
CDC6_HUMAN__ORC4_HUMAN__996	O43929;Q99741	0.937652	0.774	190	999	0	0.408	0	0	0	1
MSH4_HUMAN__MSH4_HUMAN__1872	O15457;O15457	0.937253	0.904	160	999	0	0.023	0	0	0	1
RAD17_HUMAN__RFC4_HUMAN__1044	O75943;P35249	0.937087	0.723	119	999	0	1.69	6	5	1	0
CDC6_HUMAN__ORC2_HUMAN__1137	Q13416;Q99741	0.936166	0.783	137	999	0	0.408	1	5	1	0
FACD2_HUMAN__FANCE_HUMAN__1987	Q9BXW9;Q9HB96	0.936051	0.85	91	999	0	0.408	5	15	1	0
DPOD4_HUMAN__PCNA_HUMAN__368	P12004;Q9HCU8	0.935891	0.818	77	990	1	1.97	4	3	1	0
SMC5_HUMAN__SMC1A_HUMAN__2334	Q14683;Q8IY18	0.934661	0.76	114	737	0	4.46	0	1	0	1
RFA2_HUMAN__TIPIN_HUMAN__571	P15927;Q9BVW5	0.934216	0.802	54	996	0	2.77	4	3	1	0
F111A_HUMAN__F111A_HUMAN__1222	Q96PZ2;Q96PZ2	0.934085	0.917	72	999	0	1.03	0	0	0	1
AFG2A_HUMAN__AFG2B_HUMAN__1646	Q8NB90;Q9BVQ7	0.93359	0.766	321	894	0	2.94	4	3	1	0
NSE1_HUMAN__NSE1_HUMAN__532	Q8WV22;Q8WV22	0.933534	0.62	115	999	0	4.49	0	2	0	1
RAD17_HUMAN__RFC5_HUMAN__1021	O75943;P40937	0.933176	0.762	112	999	0	1.69	5	4	1	0
ERCC2_HUMAN__ERCC3_HUMAN__1542	P18074;P19447	0.933146	0.508	107	999	1	3.9	5	10	1	0
NSE2_HUMAN__NSE2_HUMAN__494	Q96MF7;Q96MF7	0.932983	0.688	126	999	0	5.88	0	0	0	1
CTF18_HUMAN__RFC4_HUMAN__1338	P35249;Q8WVB6	0.931408	0.724	127	999	0	4.62	4	4	1	0
RAD50_HUMAN__SMC1A_HUMAN__2545	Q14683;Q92878	0.930526	0.821	106	421	0	56.5	0	1	0	1
DNLI1_HUMAN__FEN1_HUMAN__1299	P18858;P39748	0.928961	0.861	77	999	0	31.8	0	1	0	1
ERCC2_HUMAN__ERCC5_HUMAN__1946	P18074;P28715	0.926925	0.648	199	999	0	0	0	3	0	1
STAG1_HUMAN__UBP37_HUMAN__2237	Q86T82;Q8WVM7	0.926754	0.917	68	601	0	0.193	0	1	0	1
RFWD3_HUMAN__RFA2_HUMAN__1044	P15927;Q6PCD5	0.925828	0.899	56	996	0	0.244	3	13	1	0
NHEJ1_HUMAN__XRCC4_HUMAN__635	Q13426;Q9H9Q4	0.924748	0.827	52	999	0	4.21	18	8	1	0
STN1_HUMAN__DPOLA_HUMAN__1830	P09884;Q9H668	0.924014	0.955	44	978	1	0.431	1	2	1	0
DPOLA_HUMAN__RFA1_HUMAN__2078	P09884;P27694	0.923786	0.759	83	979	0	5.46	2	4	1	0
FANCM_HUMAN__FANCF_HUMAN__2422	Q8IYD8;Q9NPI8	0.922577	0.877	65	999	0	0.038	1	10	1	0
ESCO2_HUMAN__MCM7_HUMAN__1320	P33993;Q56NI9	0.922388	0.836	112	505	0	1.03	0	3	0	1
STAG2_HUMAN__WAPL_HUMAN__2421	Q7Z5K2;Q8N3U4	0.921634	0.778	69	997	0	10.8	15	10	1	0
MCM8_HUMAN__MCM5_HUMAN__1574	P33992;Q9UJA3	0.921519	0.632	230	996	0	0.312	1	1	1	0
MCM8_HUMAN__MCM8_HUMAN__1680	Q9UJA3;Q9UJA3	0.921116	0.35	144	999	0	0.312	0	1	0	1
CDC45_HUMAN__MCM2_HUMAN__1470	O75419;P49736	0.920552	0.9	40	999	1	1.69	2	3	1	0
CLSPN_HUMAN__DPOE1_HUMAN__3625	Q07864;Q9HAW4	0.920449	0.793	111	922	0	1.63	0	2	0	1
MMS22_HUMAN__WDHD1_HUMAN__2372	O75717;Q6ZRQ5	0.919577	0.922	64	531	0	0.51	0	0	0	1
RAD50_HUMAN__SMC5_HUMAN__2413	Q8IY18;Q92878	0.919421	0.74	113	604	0	4.46	0	1	0	1
MCM6_HUMAN__MCM7_HUMAN__1540	P33993;Q14566	0.919419	0.366	191	999	1	89.8	7	13	1	0
UNG_HUMAN__PCNA_HUMAN__574	P12004;P13051	0.91941	0.885	78	829	0	11.3	0	1	0	1
ORC1_HUMAN__ORC2_HUMAN__1438	Q13415;Q13416	0.919119	0.782	113	999	0	1	14	15	1	0
MSH5_HUMAN__MSH2_HUMAN__1768	O43196;P43246	0.918091	0.907	194	682	0	1.39	0	0	0	1
CDCA5_HUMAN__PDS5A_HUMAN__1589	Q29RF7;Q96FF9	0.917925	0.631	132	999	0	7.79	4	7	1	0
XRCC2_HUMAN__RA51B_HUMAN__664	O15315;O43543	0.917908	0.62	135	999	0	0.088	6	7	1	0
MUS81_HUMAN__MUS81_HUMAN__1102	Q96NY9;Q96NY9	0.917369	0.694	124	999	0	0.812	0	0	0	1
CDT1_HUMAN__MCM2_HUMAN__1450	P49736;Q9H211	0.916944	0.712	88	999	0	0.731	0	2	0	1
MCM2_HUMAN__TIM_HUMAN__2112	P49736;Q9UNS1	0.916898	0.844	49	998	1	2.52	1	2	1	0
HROB_HUMAN__MCM9_HUMAN__1790	Q8N3J3;Q9NXL9	0.916841	0.849	95	613	0	0.108	0	2	0	1
CDT1_HUMAN__PCNA_HUMAN__807	P12004;Q9H211	0.916396	0.886	73	995	1	0.731	2	16	1	0
XPA_HUMAN__XPF_HUMAN__1189	P23025;Q92889	0.913765	0.96	42	999	0	1.98	3	4	1	0
RHNO1_HUMAN__TOPB1_HUMAN__1760	Q92547;Q9BSD3	0.913726	0.824	102	982	0	4e-06	1	6	1	0
CTF18_HUMAN__DCC1_HUMAN__1368	Q8WVB6;Q9BVC3	0.913704	0.811	90	999	0	1.61	3	8	1	0
MSH2_HUMAN__PMS2_HUMAN__1796	P43246;P54278	0.912524	0.863	90	999	0	1.6	0	3	0	1
MCM8_HUMAN__MCM7_HUMAN__1559	P33993;Q9UJA3	0.911645	0.425	277	997	0	0.312	0	1	0	1
RFA1_HUMAN__RFC3_HUMAN__972	P27694;P40938	0.910981	0.867	70	749	0	32.4	0	2	0	1
PCNA_HUMAN__DTL_HUMAN__991	P12004;Q9NZJ0	0.910643	0.906	60	995	1	2.67	0	17	0	0
SLX4_HUMAN__SLX1_HUMAN__2109	Q8IY92;Q9BQ83	0.909889	0.612	190	981	0	0.063	10	22	1	0
CTF18_HUMAN__RFC5_HUMAN__1315	P40937;Q8WVB6	0.909246	0.593	144	999	0	4.62	3	4	1	0
TERF2_HUMAN__DCR1B_HUMAN__1074	Q15554;Q9H816	0.908158	0.797	82	999	1	0	11	10	1	0
DPOLA_HUMAN__WDHD1_HUMAN__2591	O75717;P09884	0.907861	0.645	140	998	0	5.46	0	1	0	1
MSH5_HUMAN__MSH6_HUMAN__2194	O43196;P52701	0.907533	0.835	250	704	0	1.39	0	0	0	1
FANCJ_HUMAN__RFWD3_HUMAN__2023	Q6PCD5;Q9BX63	0.9074	0.937	116	627	0	0.244	0	0	0	1
PCNA_HUMAN__RFC1_HUMAN__1409	P12004;P35251	0.907181	0.859	109	999	1	13.7	2	17	1	0
PRI1_HUMAN__RFA2_HUMAN__690	P15927;P49642	0.905292	0.809	47	971	0	10.1	0	3	0	1
DPOA2_HUMAN__RFA2_HUMAN__868	P15927;Q14181	0.905028	0.702	86	940	0	10.1	0	1	0	1
MLH1_HUMAN__MSH6_HUMAN__2116	P40692;P52701	0.904497	0.796	72	999	0	10.9	0	7	0	1
MSH3_HUMAN__MLH1_HUMAN__1893	P20585;P40692	0.903078	0.814	104	999	0	3.8	6	4	1	0
PMS1_HUMAN__PMS2_HUMAN__1794	P54277;P54278	0.902989	0.824	193	991	0	0.983	0	0	0	1
ATAD5_HUMAN__PCNA_HUMAN__2105	P12004;Q96QE3	0.902731	0.716	122	936	0	0.287	1	3	1	0
AFG2A_HUMAN__AFG2A_HUMAN__1786	Q8NB90;Q8NB90	0.901633	0.449	138	999	0	6.2	0	2	0	1
NBN_HUMAN__MRE11_HUMAN__1462	O60934;P49959	0.900839	0.746	122	999	0	11.5	5	50	1	0
MCM4_HUMAN__MCM5_HUMAN__1597	P33991;P33992	0.900417	0.398	114	999	0	105	2	5	1	0
DPOE1_HUMAN__TRAIP_HUMAN__2755	Q07864;Q9BWF2	0.900302	0.931	48	396	0	0.31	0	1	0	1
MCM6_HUMAN__TIM_HUMAN__2029	Q14566;Q9UNS1	0.898364	0.847	122	988	1	2.52	0	0	0	0
CIP2A_HUMAN__TOPB1_HUMAN__2427	Q8TCG1;Q92547	0.898057	0.687	117	479	0	1.16	0	2	0	1
EXO1_HUMAN__MLH1_HUMAN__1602	P40692;Q9UQ84	0.896742	0.94	89	999	0	0.676	2	11	1	0
XRCC1_HUMAN__DNLI3_HUMAN__1642	P18887;P49916	0.895463	0.917	60	999	1	14.2	4	16	1	0
RAD54_HUMAN__RAD54_HUMAN__1494	Q92698;Q92698	0.895257	0.819	81	999	0	0.511	0	0	0	1
ELOB_HUMAN__ELOB_HUMAN__236	Q15370;Q15370	0.894481	0.704	54	999	1	60.3	0	1	0	0
RAD1_HUMAN__RFC5_HUMAN__622	O60671;P40937	0.888491	0.854	71	950	0	1.44	0	1	0	1
PCNA_HUMAN__PMS2_HUMAN__1123	P12004;P54278	0.888142	0.833	54	866	0	1.6	0	3	0	1
ERCC5_HUMAN__PCNA_HUMAN__1447	P12004;P28715	0.887215	0.932	83	770	0	0	0	1	0	1
SP16H_HUMAN__TOP1_HUMAN__1812	P11387;Q9Y5B9	0.885815	0.557	88	803	0	79.3	1	3	1	0
HUS1_HUMAN__PCNA_HUMAN__541	O60921;P12004	0.885705	0.941	51	331	0	2.81	0	3	0	1
ETAA1_HUMAN__ATR_HUMAN__3570	Q13535;Q9NY74	0.885267	0.677	161	747	0	0.039	0	4	0	1
MCM8_HUMAN__MCM4_HUMAN__1703	P33991;Q9UJA3	0.883074	0.563	199	997	0	0.312	0	1	0	1
ATAD5_HUMAN__RFC2_HUMAN__2198	P35250;Q96QE3	0.882741	0.782	274	999	0	0.287	0	0	0	1
CDC45_HUMAN__PSF1_HUMAN__762	O75419;Q14691	0.881637	0.797	64	999	1	1.69	4	1	1	0
MCM8_HUMAN__MCM6_HUMAN__1661	Q14566;Q9UJA3	0.881404	0.518	258	988	0	0.312	0	1	0	1
FIRRM_HUMAN__FIRRM_HUMAN__1706	Q9NSG2;Q9NSG2	0.881001	0.844	135	999	0	0.232	0	0	0	1
CTC1_HUMAN__SHLD1_HUMAN__1422	Q2NKJ3;Q8IYI0	0.880907	0.817	82	785	0	0	0	2	0	1
DPOE2_HUMAN__DPOLA_HUMAN__1989	P09884;P56282	0.880379	0.638	150	996	0	1.13	0	1	0	1
RA51B_HUMAN__XRCC3_HUMAN__730	O15315;O43542	0.879794	0.846	106	985	0	0.569	0	0	0	1
FIGL1_HUMAN__RAD51_HUMAN__1013	Q06609;Q6PIW4	0.879273	0.86	93	783	0	1.22	2	6	1	0
CTF18_HUMAN__DPOE1_HUMAN__3261	Q07864;Q8WVB6	0.879206	0.726	107	990	0	1.63	0	1	0	1
MD2L2_HUMAN__DPOD3_HUMAN__677	Q15054;Q9UI95	0.87907	0.556	96	998	0	1.03	0	3	0	1
MLH1_HUMAN__MSH2_HUMAN__1690	P40692;P43246	0.877134	0.81	72	999	0	10.9	1	9	1	0
MSH5_HUMAN__MSH3_HUMAN__1971	O43196;P20585	0.87692	0.791	254	686	0	1.39	0	0	0	1
DPOLB_HUMAN__XRCC1_HUMAN__968	P06746;P18887	0.876774	0.953	43	999	0	13	5	20	1	0
RFA2_HUMAN__UBP37_HUMAN__1249	P15927;Q86T82	0.875846	0.805	53	215	0	0.193	0	1	0	1
PCNA_HUMAN__MLH1_HUMAN__1017	P12004;P40692	0.874165	0.972	60	893	0	10.9	0	4	0	1
MSH2_HUMAN__CHK1_HUMAN__1410	O14757;P43246	0.872039	0.913	65	765	0	6.89	0	1	0	1
XRCC5_HUMAN__XRCC5_HUMAN__1464	P13010;P13010	0.87183	0.333	347	999	0	523	0	1	0	1
TERF1_HUMAN__DCR1B_HUMAN__971	P54274;Q9H816	0.871062	0.949	46	950	0	0	3	1	1	0
MD2L2_HUMAN__MD2L2_HUMAN__422	Q9UI95;Q9UI95	0.870635	0.333	358	999	1	1.03	0	6	0	0
RAD9A_HUMAN__RHNO1_HUMAN__629	Q99638;Q9BSD3	0.86924	0.557	134	970	0	4e-06	0	6	0	1
MCM6_HUMAN__ORC6_HUMAN__1073	Q14566;Q9Y5N6	0.867127	0.781	73	961	0	1.95	1	1	1	0
REV3L_HUMAN__PCNA_HUMAN__3391	O60673;P12004	0.865308	0.929	108	937	0	0.081	0	0	0	1
FAN1_HUMAN__MLH1_HUMAN__1773	P40692;Q9Y2M0	0.86429	0.751	118	997	0	0.171	4	17	1	0
CTF18_HUMAN__CTF8_HUMAN__1096	P0CG13;Q8WVB6	0.862724	0.861	67	999	0	1.86	1	2	1	0
WAPL_HUMAN__SMC1A_HUMAN__2423	Q14683;Q7Z5K2	0.86189	0.826	48	993	0	10.8	16	11	1	0
RA51D_HUMAN__RAD51_HUMAN__667	O75771;Q06609	0.861297	0.39	225	887	0	0.248	0	1	0	1
DCR1A_HUMAN__PCNA_HUMAN__1301	P12004;Q6PJP8	0.859746	0.848	68	606	0	0.141	1	2	1	0
PARP1_HUMAN__TIM_HUMAN__2222	P09874;Q9UNS1	0.858993	0.735	98	990	1	2.52	0	1	0	0
FANCB_HUMAN__FANCB_HUMAN__1718	Q8NB91;Q8NB91	0.858473	0.989	60	999	1	0	0	0	0	0
HROB_HUMAN__MCM8_HUMAN__1487	Q8N3J3;Q9UJA3	0.857408	0.785	121	753	0	0.108	0	3	0	1
XRCC2_HUMAN__RA51C_HUMAN__656	O43502;O43543	0.856716	0.582	99	999	1	0.088	4	8	1	0
ESCO2_HUMAN__PCNA_HUMAN__862	P12004;Q56NI9	0.854352	0.879	58	798	0	1.03	0	1	0	1
MSH3_HUMAN__PCNA_HUMAN__1398	P12004;P20585	0.853602	0.845	114	958	0	3.8	6	7	1	0
MCM10_HUMAN__RECQ4_HUMAN__2083	O94761;Q7L590	0.852809	0.76	64	989	0	0.304	0	4	0	1
CDT1_HUMAN__CDT1_HUMAN__1092	Q9H211;Q9H211	0.852278	0.739	83	999	0	0.731	0	1	0	1
MSH4_HUMAN__MSH2_HUMAN__1870	O15457;P43246	0.851936	0.919	173	634	0	0.023	0	0	0	1
PCNA_HUMAN__RFC4_HUMAN__624	P12004;P35249	0.850463	0.9	30	999	0	68.9	2	8	1	0
UNG_HUMAN__RFA2_HUMAN__583	P13051;P15927	0.849565	0.865	52	990	0	11.3	6	7	1	0
RFC2_HUMAN__RFC4_HUMAN__717	P35249;P35250	0.844343	0.333	99	999	0	38.1	12	9	1	0
TICRR_HUMAN__TOPB1_HUMAN__3432	Q7Z2Z1;Q92547	0.843423	0.448	148	999	0	0.572	0	8	0	1
TONSL_HUMAN__TONSL_HUMAN__2756	Q96HA7;Q96HA7	0.841536	0.333	141	999	0	1.32	0	2	0	1
FIGL1_HUMAN__DMC1_HUMAN__1014	Q14565;Q6PIW4	0.84106	0.889	90	428	0	0.076	0	2	0	1
PSF1_HUMAN__TOPB1_HUMAN__1718	Q14691;Q92547	0.839652	0.655	117	757	0	1.16	0	1	0	1
TOP3A_HUMAN__RFA1_HUMAN__1617	P27694;Q13472	0.838375	0.725	57	998	0	1.1	1	5	1	0
CHK1_HUMAN__CLSPN_HUMAN__1815	O14757;Q9HAW4	0.838085	0.554	68	999	1	2.12	5	16	1	0
ORC3_HUMAN__ORC6_HUMAN__963	Q9UBD5;Q9Y5N6	0.837945	0.917	32	999	0	1.95	4	6	1	0
MSH5_HUMAN__MLH3_HUMAN__2287	O43196;Q9UHC1	0.837461	0.71	139	986	0	0.035	0	1	0	1
MCM7_HUMAN__RECQ4_HUMAN__1927	O94761;P33993	0.837317	0.9	50	778	0	0.304	0	3	0	1
CTF18_HUMAN__RFA1_HUMAN__1591	P27694;Q8WVB6	0.836349	0.902	44	703	0	4.62	0	3	0	1
DPOE1_HUMAN__MCM5_HUMAN__3020	P33992;Q07864	0.834861	0.719	120	997	1	1.63	0	0	0	0
CCNA2_HUMAN__CDC6_HUMAN__992	P20248;Q99741	0.834407	0.922	30	999	1	0.408	0	4	0	0
MSH6_HUMAN__PMS2_HUMAN__2222	P52701;P54278	0.834049	0.715	62	999	0	1.6	0	4	0	1
RNH2B_HUMAN__PCNA_HUMAN__573	P12004;Q5TBB1	0.833919	0.904	129	931	1	17.5	3	0	0	0
SMC5_HUMAN__SMC3_HUMAN__2318	Q8IY18;Q9UQE7	0.833865	0.591	164	933	0	4.46	0	0	0	1
ERCC6_HUMAN__ERCC6_HUMAN__2986	Q03468;Q03468	0.833689	0.397	110	999	0	0.665	0	1	0	1
RA51C_HUMAN__RAD51_HUMAN__715	O43502;Q06609	0.832938	0.523	102	996	0	1.19	6	4	1	0
PMS1_HUMAN__MLH3_HUMAN__2385	P54277;Q9UHC1	0.831471	0.903	253	990	0	0.035	0	0	0	1
BARD1_HUMAN__BARD1_HUMAN__1554	Q99728;Q99728	0.828686	0.656	96	999	0	0.457	0	7	0	1
MUTYH_HUMAN__PCNA_HUMAN__807	P12004;Q9UIF7	0.827255	0.906	64	711	0	0.312	0	3	0	1
MCM6_HUMAN__MCM6_HUMAN__1642	Q14566;Q14566	0.827053	0.333	120	999	0	89.8	2	6	1	0
PDS5B_HUMAN__WAPL_HUMAN__2637	Q7Z5K2;Q9NTI5	0.826509	0.517	107	999	1	10.8	10	7	1	0
CTIP_HUMAN__RAD50_HUMAN__2209	Q92878;Q99708	0.826254	0.461	198	999	0	1.84	1	6	1	0
FANCJ_HUMAN__SLX4_HUMAN__3083	Q8IY92;Q9BX63	0.825686	0.867	50	907	0	0.302	0	1	0	1
CTIP_HUMAN__DNA2_HUMAN__1957	P51530;Q99708	0.82482	0.483	120	967	0	0.343	0	2	0	1
ERCC3_HUMAN__XPC_HUMAN__1722	P19447;Q01831	0.824061	0.794	89	972	1	3.9	4	2	1	0
WAPL_HUMAN__PDS5A_HUMAN__2527	Q29RF7;Q7Z5K2	0.823082	0.591	79	999	0	10.8	9	10	1	0
CLSPN_HUMAN__PCNA_HUMAN__1600	P12004;Q9HAW4	0.821059	0.802	42	597	0	2.12	0	2	0	1
CTF18_HUMAN__PCNA_HUMAN__1236	P12004;Q8WVB6	0.820424	0.901	64	950	0	4.62	0	6	0	1
MSH2_HUMAN__PMS1_HUMAN__1866	P43246;P54277	0.819852	0.876	59	999	0	0.983	0	1	0	1
MSH5_HUMAN__MLH1_HUMAN__1590	O43196;P40692	0.817457	0.943	53	971	0	1.39	0	1	0	1
XPA_HUMAN__ERCC1_HUMAN__570	P07992;P23025	0.815881	0.949	39	999	0	2.49	12	17	1	0
RA51B_HUMAN__RAD51_HUMAN__723	O15315;Q06609	0.815784	0.602	134	904	0	0.836	1	3	1	0
TINF2_HUMAN__TERF1_HUMAN__890	P54274;Q9BSI4	0.815565	0.502	140	999	1	0.876	16	20	1	0
DPOE2_HUMAN__PSF1_HUMAN__723	P56282;Q14691	0.814052	0.789	120	996	1	1.13	0	0	0	0
MCM9_HUMAN__MCM9_HUMAN__2286	Q9NXL9;Q9NXL9	0.813419	0.333	114	999	0	0.227	0	1	0	1
PCNA_HUMAN__TOP2A_HUMAN__1792	P11388;P12004	0.812926	0.891	58	789	0	47	1	1	1	0
RAD18_HUMAN__PCNA_HUMAN__756	P12004;Q9NS91	0.812582	0.847	50	998	0	3.39	0	34	0	1
STAG2_HUMAN__STAG1_HUMAN__2489	Q8N3U4;Q8WVM7	0.812226	0.333	79	996	0	17.8	6	5	1	0
FANCG_HUMAN__FAP20_HUMAN__802	O15287;Q6NZ36	0.810296	0.803	61	999	0	0	3	8	1	0
MCM7_HUMAN__MCM7_HUMAN__1438	P33993;P33993	0.80967	0.333	110	999	0	120	1	3	1	0
RECQ5_HUMAN__PCNA_HUMAN__1252	O94762;P12004	0.808678	0.87	82	630	0	1.97	1	5	1	0
RTEL1_HUMAN__RFA2_HUMAN__1489	P15927;Q9NZ71	0.808441	0.97	44	263	0	0.453	0	1	0	1
CDC45_HUMAN__MCM5_HUMAN__1300	O75419;P33992	0.807578	0.733	50	999	1	1.69	0	1	0	0
MMS22_HUMAN__RFA1_HUMAN__1859	P27694;Q6ZRQ5	0.807542	0.78	44	400	0	0.51	0	3	0	1
ESCO2_HUMAN__SMC3_HUMAN__1818	Q56NI9;Q9UQE7	0.804673	0.722	96	998	0	1.03	0	1	0	1
RTEL1_HUMAN__MCM10_HUMAN__2094	Q7L590;Q9NZ71	0.802135	0.719	146	358	0	0.453	0	0	0	1
XPF_HUMAN__RFA2_HUMAN__1186	P15927;Q92889	0.801728	0.901	57	744	0	1.98	0	1	0	1
DPOLA_HUMAN__RFA2_HUMAN__1732	P09884;P15927	0.801175	0.843	53	939	0	5.46	0	3	0	1
CDC6_HUMAN__MCM3_HUMAN__1368	P25205;Q99741	0.797976	0.935	31	999	0	0.408	1	3	1	0
PCNA_HUMAN__TRAIP_HUMAN__730	P12004;Q9BWF2	0.797789	0.922	64	679	1	0.31	0	7	0	0
DPOE4_HUMAN__DPOE4_HUMAN__234	Q9NR33;Q9NR33	0.797759	0.661	60	999	0	5.13	0	1	0	1
PMS1_HUMAN__MSH6_HUMAN__2292	P52701;P54277	0.79761	0.83	53	999	0	0.983	0	2	0	1
UBP1_HUMAN__PCNA_HUMAN__1046	O94782;P12004	0.797591	0.748	53	944	0	1.29	0	10	0	1
ATRIP_HUMAN__ORC6_HUMAN__1043	Q8WXE1;Q9Y5N6	0.796439	0.664	149	634	0	1.36	0	0	0	1
FACD2_HUMAN__UBE2T_HUMAN__1648	Q9BXW9;Q9NPD8	0.794905	0.747	50	999	0	0	0	1	0	1
CDCA5_HUMAN__CDC7_HUMAN__826	O00311;Q96FF9	0.794217	0.865	69	441	0	0.621	0	0	0	1
POLK_HUMAN__PCNA_HUMAN__1131	P12004;Q9UBT6	0.79416	0.75	80	998	1	0.268	0	7	0	0
SLF1_HUMAN__RAD18_HUMAN__1553	Q9BQI6;Q9NS91	0.794015	0.758	69	956	0	0.124	4	6	1	0
RAD17_HUMAN__RAD1_HUMAN__963	O60671;O75943	0.79395	0.843	36	985	1	1.44	1	8	1	0
TYDP1_HUMAN__DNLI3_HUMAN__1617	P49916;Q9NUW8	0.792913	0.702	56	992	0	4.24	4	4	1	0
CAF1A_HUMAN__PCNA_HUMAN__1217	P12004;Q13111	0.788438	0.333	149	898	0	6.08	4	11	1	0
RTEL1_HUMAN__SLX4_HUMAN__3053	Q8IY92;Q9NZ71	0.787696	0.552	113	955	0	0.426	0	8	0	1
RAD9A_HUMAN__FEN1_HUMAN__771	P39748;Q99638	0.78731	0.744	69	916	0	3.21	0	2	0	1
FANCI_HUMAN__FANCL_HUMAN__1703	Q9NVI1;Q9NW38	0.787084	0.762	42	999	0	0.19	0	8	0	1
RNF8_HUMAN__BARD1_HUMAN__1262	O76064;Q99728	0.785143	0.452	138	908	0	0.457	0	1	0	1
APLF_HUMAN__XRCC5_HUMAN__1243	P13010;Q8IW19	0.782891	0.94	61	999	1	2.66	15	4	1	0
SP16H_HUMAN__DPOLA_HUMAN__2509	P09884;Q9Y5B9	0.781866	0.839	91	811	0	5.46	0	0	0	1
MLH3_HUMAN__PMS2_HUMAN__2315	P54278;Q9UHC1	0.781218	0.818	222	991	0	0.035	0	0	0	1
PDS5A_HUMAN__STAG1_HUMAN__2595	Q29RF7;Q8WVM7	0.780716	0.705	35	999	0	23.5	3	6	1	0
REV1_HUMAN__POLK_HUMAN__2121	Q9UBT6;Q9UBZ9	0.780259	0.503	53	984	0	0.049	0	11	0	1
ETAA1_HUMAN__RFA1_HUMAN__1542	P27694;Q9NY74	0.779	0.865	52	770	1	0.039	0	6	0	0
SHPRH_HUMAN__SHPRH_HUMAN__3366	Q149N8;Q149N8	0.777366	0.333	86	999	0	0.236	0	1	0	1
TERF2_HUMAN__RAD50_HUMAN__1854	Q15554;Q92878	0.777039	0.869	56	926	0	11.7	1	5	1	0
MUS81_HUMAN__XPF_HUMAN__1467	Q92889;Q96NY9	0.77658	0.674	47	994	0	0.812	3	2	1	0
CYREN_HUMAN__XRCC5_HUMAN__889	P13010;Q9BWK5	0.775752	0.938	48	879	0	0.489	0	2	0	1
CCNA2_HUMAN__DTL_HUMAN__1162	P20248;Q9NZJ0	0.775673	0.833	32	907	0	2.55	0	1	0	1
DNLI3_HUMAN__DPOLB_HUMAN__1344	P06746;P49916	0.770685	0.933	35	999	0	13	3	4	1	0
MCM9_HUMAN__PMS1_HUMAN__2075	P54277;Q9NXL9	0.770098	0.71	124	792	0	0.227	0	3	0	1
DCR1B_HUMAN__MD2L2_HUMAN__743	Q9H816;Q9UI95	0.769397	0.875	72	376	0	0	0	0	0	1
DPOD2_HUMAN__DPOD2_HUMAN__938	P49005;P49005	0.766646	0.611	72	999	0	20.3	0	0	0	1
POLI_HUMAN__REV1_HUMAN__1991	Q9UBZ9;Q9UNA4	0.76497	0.536	46	987	0	0.049	0	4	0	1
DPOE1_HUMAN__MCM2_HUMAN__3190	P49736;Q07864	0.764086	0.722	72	997	1	1.63	0	0	0	0
SMC6_HUMAN__RAD50_HUMAN__2403	Q92878;Q96SB8	0.763962	0.815	108	429	0	4.96	0	0	0	1
MSH6_HUMAN__MSH4_HUMAN__2296	O15457;P52701	0.762587	0.809	209	600	0	0.023	0	0	0	1
DONS_HUMAN__TOPB1_HUMAN__2088	Q92547;Q9NYP3	0.76128	0.905	42	369	0	0.389	0	0	0	1
MUTYH_HUMAN__RAD9A_HUMAN__937	Q99638;Q9UIF7	0.760951	0.78	53	949	0	0.312	0	4	0	1
MUS81_HUMAN__SLX4_HUMAN__2385	Q8IY92;Q96NY9	0.760084	0.667	96	999	1	0.426	14	29	1	0
RFWD3_HUMAN__PCNA_HUMAN__1035	P12004;Q6PCD5	0.759782	0.484	91	380	0	0.244	0	4	0	1
MMS22_HUMAN__RFA2_HUMAN__1513	P15927;Q6ZRQ5	0.758694	0.867	45	0	0	0.51	0	1	0	1
FANCJ_HUMAN__MLH1_HUMAN__2005	P40692;Q9BX63	0.75774	0.919	45	999	0	0.302	20	17	1	0
RFA1_HUMAN__RFA3_HUMAN__737	P27694;P35244	0.757059	0.933	20	999	1	89	11	16	1	0
EXO1_HUMAN__MSH2_HUMAN__1780	P43246;Q9UQ84	0.755836	0.82	37	999	0	0.676	5	6	1	0
ATAD5_HUMAN__RFC4_HUMAN__2207	P35249;Q96QE3	0.755355	0.576	107	999	0	0.287	3	5	1	0
ERCC3_HUMAN__XPF_HUMAN__1698	P19447;Q92889	0.751745	0.875	88	987	0	1.98	0	0	0	1
NBN_HUMAN__TOPB1_HUMAN__2276	O60934;Q92547	0.751442	0.624	55	922	0	1.16	0	4	0	1
UBP7_HUMAN__NSE3_HUMAN__1406	Q93009;Q96MG7	0.75093	0.935	36	294	0	3.69	1	1	1	0
RA51C_HUMAN__MD2L2_HUMAN__587	O43502;Q9UI95	0.74963	0.881	56	737	0	1.03	0	0	0	1
FANCM_HUMAN__PCNA_HUMAN__2309	P12004;Q8IYD8	0.748598	0.768	59	845	0	0.097	2	5	1	0
BLM_HUMAN__MLH1_HUMAN__2173	P40692;P54132	0.748056	0.722	60	999	0	1.4	0	15	0	1
CDC45_HUMAN__UBP37_HUMAN__1545	O75419;Q86T82	0.745362	0.805	70	0	0	0.193	0	0	0	1
FACD2_HUMAN__FACD2_HUMAN__2902	Q9BXW9;Q9BXW9	0.743822	0.333	93	999	0	5.3	0	1	0	1
DPOLA_HUMAN__RFC1_HUMAN__2610	P09884;P35251	0.74342	0.919	82	759	0	5.46	0	0	0	1
MSH4_HUMAN__MSH3_HUMAN__2073	O15457;P20585	0.743403	0.843	189	580	0	0.023	0	0	0	1
TERT_HUMAN__ACD_HUMAN__1590	O14746;Q96AP0	0.742611	0.949	78	982	1	0.065	1	0	0	0
SPRTN_HUMAN__PCNA_HUMAN__750	P12004;Q9H040	0.742057	0.815	56	992	1	0.252	0	18	0	0
DPOD1_HUMAN__DPOD3_HUMAN__1573	P28340;Q15054	0.741513	0.469	91	999	0	11.8	8	5	1	0
CDT1_HUMAN__MCM4_HUMAN__1409	P33991;Q9H211	0.740798	0.715	41	999	0	0.731	0	2	0	1
SMC6_HUMAN__SLF1_HUMAN__2149	Q96SB8;Q9BQI6	0.738488	0.502	95	867	0	0.124	1	1	1	0
PMS2_HUMAN__MSH3_HUMAN__1999	P20585;P54278	0.737785	0.815	45	999	0	1.6	0	1	0	1
FANCJ_HUMAN__RFA2_HUMAN__1519	P15927;Q9BX63	0.736569	0.902	51	659	0	0.302	0	1	0	1
CCNE1_HUMAN__CDC6_HUMAN__970	P24864;Q99741	0.736331	0.938	27	902	0	0.408	0	1	0	1
MCM7_HUMAN__ORC1_HUMAN__1580	P33993;Q13415	0.735248	0.933	30	997	0	1	0	2	0	1
SMC6_HUMAN__SMC1A_HUMAN__2324	Q14683;Q96SB8	0.734603	0.612	177	759	0	4.96	0	0	0	1
PCNA_HUMAN__RFC3_HUMAN__617	P12004;P40938	0.733213	0.598	92	999	0	32.4	0	4	0	1
ERCC8_HUMAN__UBXN7_HUMAN__885	O94888;Q13216	0.733102	0.552	119	338	0	0.198	0	1	0	1
FANCM_HUMAN__RFA1_HUMAN__2664	P27694;Q8IYD8	0.731315	0.768	59	999	0	0.097	0	1	0	1
XPA_HUMAN__RFA2_HUMAN__543	P15927;P23025	0.731271	0.926	36	995	0	2.49	9	8	1	0
RECQ5_HUMAN__RAD51_HUMAN__1330	O94762;Q06609	0.730978	0.801	47	947	0	1.22	2	4	1	0
DPOE3_HUMAN__TOP1_HUMAN__912	P11387;Q9NRF9	0.729929	0.862	29	232	0	29.5	0	1	0	1
RAD9A_HUMAN__ATRIP_HUMAN__1182	Q8WXE1;Q99638	0.729748	0.808	52	992	0	1.36	0	0	0	1
BARD1_HUMAN__RAD18_HUMAN__1272	Q99728;Q9NS91	0.72959	0.718	123	525	0	0.457	0	0	0	1
UBP1_HUMAN__FACD2_HUMAN__2236	O94782;Q9BXW9	0.729306	0.534	78	998	1	1.29	0	10	0	0
PDS5B_HUMAN__STAG1_HUMAN__2705	Q8WVM7;Q9NTI5	0.726913	0.667	21	990	0	23.5	4	6	1	0
PNKP_HUMAN__XRCC1_HUMAN__1154	P18887;Q96T60	0.726533	0.867	30	999	1	14.1	8	11	1	0
CLSPN_HUMAN__DPOE2_HUMAN__1866	P56282;Q9HAW4	0.724948	0.778	54	894	0	1.13	0	0	0	1
RD23B_HUMAN__XRCC1_HUMAN__1042	P18887;P54727	0.72489	0.787	47	807	0	27.4	0	1	0	1
SLX1_HUMAN__EME1_HUMAN__845	Q96AY2;Q9BQ83	0.724776	0.764	65	628	0	0.063	1	2	1	0
ORC6_HUMAN__PCNA_HUMAN__513	P12004;Q9Y5N6	0.723051	0.759	58	285	0	1.95	0	0	0	1
DNA2_HUMAN__RFA1_HUMAN__1676	P27694;P51530	0.722898	0.636	66	997	1	0.343	0	1	0	0
3MG_HUMAN__RFA1_HUMAN__914	P27694;P29372	0.718139	0.68	51	0	0	16.2	0	2	0	1
XRCC1_HUMAN__DCC1_HUMAN__1026	P18887;Q9BVC3	0.717972	0.815	74	0	0	1.61	0	0	0	1
DPOE1_HUMAN__DPOE4_HUMAN__2403	Q07864;Q9NR33	0.716681	0.667	53	999	0	1.63	3	3	1	0
TE2IP_HUMAN__TE2IP_HUMAN__798	Q9NYB0;Q9NYB0	0.715903	0.537	72	999	0	29.7	0	1	0	1
FAN1_HUMAN__PCNA_HUMAN__1278	P12004;Q9Y2M0	0.714382	0.766	64	510	0	0.171	0	4	0	1
FANCG_HUMAN__UBE2T_HUMAN__819	O15287;Q9NPD8	0.714009	0.701	59	996	0	0	0	1	0	1
RAD17_HUMAN__HUS1_HUMAN__961	O60921;O75943	0.713705	0.804	34	999	0	1.69	6	10	1	0
PRIPO_HUMAN__RFA1_HUMAN__1176	P27694;Q96LW4	0.71206	0.451	116	999	1	0.392	7	6	1	0
POLH_HUMAN__PCNA_HUMAN__974	P12004;Q9Y253	0.710941	0.61	71	999	0	0.103	0	31	0	1
MBD4_HUMAN__MLH1_HUMAN__1336	O95243;P40692	0.710825	0.7	60	966	0	1.3	3	6	1	0
PDS5B_HUMAN__STAG2_HUMAN__2678	Q8N3U4;Q9NTI5	0.707792	0.617	20	996	0	17.8	4	7	1	0
ATAD5_HUMAN__RFC5_HUMAN__2184	P40937;Q96QE3	0.707097	0.46	124	997	0	0.287	2	4	1	0
PCNA_HUMAN__MSH6_HUMAN__1621	P12004;P52701	0.706395	0.35	80	998	0	64.8	2	13	1	0
HROB_HUMAN__RFA1_HUMAN__1263	P27694;Q8N3J3	0.703372	0.486	92	292	0	0.108	0	5	0	1
MCM5_HUMAN__PSF2_HUMAN__919	P33992;Q9Y248	0.702279	0.814	59	999	1	7.01	0	0	0	0
PAXX_HUMAN__XRCC6_HUMAN__813	P12956;Q9BUH6	0.700619	0.87	41	998	1	26.3	6	4	1	0
POLI_HUMAN__POLH_HUMAN__1453	Q9UNA4;Q9Y253	0.699961	0.367	59	844	0	0.103	0	5	0	1
MCM9_HUMAN__MCM5_HUMAN__1877	P33992;Q9NXL9	0.699517	0.397	142	998	0	0.227	1	1	1	0
EXO1_HUMAN__TOP1_HUMAN__1611	P11387;Q9UQ84	0.699388	0.656	65	736	0	0.676	1	1	1	0
SLX4_HUMAN__MSH2_HUMAN__2768	P43246;Q8IY92	0.697822	0.846	39	972	0	0.426	5	9	1	0
REV1_HUMAN__DPOD3_HUMAN__1717	Q15054;Q9UBZ9	0.697321	0.673	53	991	0	0.049	0	4	0	1
RFA3_HUMAN__RFA3_HUMAN__242	P35244;P35244	0.696423	0.686	51	999	1	151	0	3	0	0
RAD1_HUMAN__RFC4_HUMAN__645	O60671;P35249	0.696386	0.929	28	982	0	1.44	2	3	1	0
CCNA2_HUMAN__CDT1_HUMAN__978	P20248;Q9H211	0.696342	0.462	111	989	0	0.731	7	10	1	0
SSRP1_HUMAN__TOP1_HUMAN__1474	P11387;Q08945	0.696144	0.436	88	694	0	65.1	1	1	1	0
DBF4A_HUMAN__MCM2_HUMAN__1578	P49736;Q9UBU7	0.696144	0.557	76	996	0	0.349	0	4	0	1
MCMBP_HUMAN__MCM2_HUMAN__1546	P49736;Q9BTE3	0.69389	0.333	155	932	0	24.4	5	6	1	0
BRCA2_HUMAN__RAD51_HUMAN__3757	P51587;Q06609	0.692126	0.333	62	999	1	0.173	58	83	1	0
CAF1A_HUMAN__SP16H_HUMAN__2003	Q13111;Q9Y5B9	0.690535	0.59	78	351	0	6.08	0	1	0	1
FACD2_HUMAN__CTIP_HUMAN__2348	Q99708;Q9BXW9	0.688071	0.465	99	969	0	1.84	0	13	0	1
ABRX1_HUMAN__BRCA1_HUMAN__2272	P38398;Q6UWZ7	0.687942	0.816	38	999	1	1.29	16	22	1	0
PSF2_HUMAN__WDHD1_HUMAN__1314	O75717;Q9Y248	0.687882	0.929	28	997	1	7.01	0	0	0	0
MSH6_HUMAN__RAD9A_HUMAN__1751	P52701;Q99638	0.68662	0.556	81	568	0	3.21	0	2	0	1
CHK1_HUMAN__TICRR_HUMAN__2386	O14757;Q7Z2Z1	0.684125	0.643	97	876	0	0.572	0	0	0	1
STAG2_HUMAN__PDS5A_HUMAN__2568	Q29RF7;Q8N3U4	0.683493	0.333	36	999	0	17.8	7	10	1	0
MCM3_HUMAN__PSF3_HUMAN__1024	P25205;Q9BRX5	0.683118	0.876	43	999	1	10.8	0	0	0	0
MCM8_HUMAN__MCM3_HUMAN__1648	P25205;Q9UJA3	0.682649	0.357	341	993	0	0.312	0	0	0	1
RAD1_HUMAN__ATRIP_HUMAN__1073	O60671;Q8WXE1	0.680735	0.702	95	642	0	1.36	0	0	0	1
SP16H_HUMAN__TONSL_HUMAN__2425	Q96HA7;Q9Y5B9	0.680052	0.699	41	728	0	1.32	1	3	1	0
TE2IP_HUMAN__DPOD3_HUMAN__865	Q15054;Q9NYB0	0.677887	0.663	87	564	0	11.8	0	1	0	1
RAD50_HUMAN__SMC3_HUMAN__2529	Q92878;Q9UQE7	0.677669	0.709	127	495	0	60.2	0	0	0	1
SCC4_HUMAN__STAG2_HUMAN__1844	Q8N3U4;Q9Y6X3	0.677295	0.333	138	827	0	5.03	0	2	0	1
DNLI1_HUMAN__PRI2_HUMAN__1428	P18858;P49643	0.675942	0.624	63	608	0	5.49	0	1	0	1
RNH2B_HUMAN__DPOD1_HUMAN__1419	P28340;Q5TBB1	0.675793	0.876	86	495	0	17.5	0	0	0	1
DONS_HUMAN__SLD5_HUMAN__789	Q9BRT9;Q9NYP3	0.67576	0.672	63	483	0	0.389	0	1	0	1
3MG_HUMAN__RFA3_HUMAN__419	P29372;P35244	0.675456	0.386	82	0	0	16.2	0	2	0	1
HELQ_HUMAN__RFA1_HUMAN__1717	P27694;Q8TDG4	0.675443	0.675	82	486	0	0.186	2	2	1	0
CDC45_HUMAN__RECQ4_HUMAN__1774	O75419;O94761	0.675214	0.348	113	982	0	0.304	0	2	0	1
XRCC6_HUMAN__CHK1_HUMAN__1085	O14757;P12956	0.672858	0.817	31	913	0	6.89	0	2	0	1
TERF1_HUMAN__CDC6_HUMAN__999	P54274;Q99741	0.67014	0.378	113	442	0	0.408	0	1	0	1
NBN_HUMAN__CCNE1_HUMAN__1164	O60934;P24864	0.670021	0.659	83	339	0	1.04	1	1	1	0
NBN_HUMAN__CHK1_HUMAN__1230	O14757;O60934	0.669413	0.611	60	869	0	6.89	0	1	0	1
SMAL1_HUMAN__RFA2_HUMAN__1224	P15927;Q9NZC9	0.666997	0.679	56	999	1	2.43	14	7	1	0
PSF2_HUMAN__RECQ4_HUMAN__1393	O94761;Q9Y248	0.66679	0.823	32	556	0	0.304	0	1	0	1
SHLD3_HUMAN__MD2L2_HUMAN__461	Q6ZNX1;Q9UI95	0.665543	0.907	136	998	1	0.0002	7	0	0	0
TDT_HUMAN__XRCC6_HUMAN__1118	P04053;P12956	0.66331	0.929	28	772	0	0.278	0	1	0	1
ERCC1_HUMAN__SLX4_HUMAN__2131	P07992;Q8IY92	0.662613	0.644	59	999	0	0.426	7	16	1	0
RD23B_HUMAN__MD2L2_HUMAN__620	P54727;Q9UI95	0.662154	0.625	80	510	0	1.03	0	4	0	1
ZRAB3_HUMAN__PCNA_HUMAN__1340	P12004;Q5FWF4	0.661003	0.676	72	954	1	0.113	8	1	1	0
MCM9_HUMAN__MSH2_HUMAN__2077	P43246;Q9NXL9	0.659494	0.683	40	938	0	0.227	5	7	1	0
MRE11_HUMAN__RECQ4_HUMAN__1916	O94761;P49959	0.657173	0.556	66	882	0	0.304	0	6	0	1
MCM8_HUMAN__RAD51_HUMAN__1179	Q06609;Q9UJA3	0.65654	0.8	30	738	0	0.312	0	1	0	1
FACD2_HUMAN__FAN1_HUMAN__2468	Q9BXW9;Q9Y2M0	0.655469	0.41	87	999	0	0.171	0	12	0	1
ATAD5_HUMAN__CHK1_HUMAN__2320	O14757;Q96QE3	0.653721	0.567	70	659	0	0.287	0	1	0	1
RMI1_HUMAN__ETAA1_HUMAN__1551	Q9H9A7;Q9NY74	0.65361	0.881	28	530	0	0.039	0	1	0	1
RAD52_HUMAN__RFA2_HUMAN__688	P15927;P43351	0.651669	0.882	34	999	0	0.154	1	3	1	0
SETMR_HUMAN__RAD9A_HUMAN__1075	Q53H47;Q99638	0.650523	0.422	117	470	0	1.77	0	2	0	1
CDC45_HUMAN__TICRR_HUMAN__2476	O75419;Q7Z2Z1	0.649807	0.629	105	988	0	0.572	0	0	0	1
DONS_HUMAN__MCM3_HUMAN__1374	P25205;Q9NYP3	0.649431	0.789	79	867	0	0.389	0	0	0	1
CYREN_HUMAN__RAD50_HUMAN__1469	Q92878;Q9BWK5	0.647126	0.446	74	0	0	0.489	0	1	0	1
DNLI3_HUMAN__DNLI3_HUMAN__2018	P49916;P49916	0.643658	0.816	38	999	0	14.2	0	0	0	1
RAD51_HUMAN__RAD54_HUMAN__1086	Q06609;Q92698	0.643224	0.721	148	992	0	0.511	1	0	0	1
TE2IP_HUMAN__PDS5A_HUMAN__1736	Q29RF7;Q9NYB0	0.641062	0.833	40	0	0	26.9	0	1	0	1
CDT1_HUMAN__DCC1_HUMAN__939	Q9BVC3;Q9H211	0.640971	0.848	79	566	0	0.731	0	0	0	1
SLX4_HUMAN__MCM10_HUMAN__2709	Q7L590;Q8IY92	0.638616	0.617	61	544	0	0.426	0	1	0	1
SCC4_HUMAN__DPOE2_HUMAN__1140	P56282;Q9Y6X3	0.638421	0.81	56	0	0	1.13	0	0	0	1
RADX_HUMAN__TE2IP_HUMAN__1254	Q6NSI4;Q9NYB0	0.638052	0.443	94	0	0	0.649	0	1	0	1
CDT1_HUMAN__TOPB1_HUMAN__2068	Q92547;Q9H211	0.636064	0.707	83	792	0	0.731	0	0	0	1
MRE11_HUMAN__RFC1_HUMAN__1856	P35251;P49959	0.635647	0.521	73	738	0	13.7	0	2	0	1
BLM_HUMAN__RMI1_HUMAN__2042	P54132;Q9H9A7	0.635499	0.606	44	999	0	0.836	16	6	1	0
EXO1_HUMAN__PMS2_HUMAN__1708	P54278;Q9UQ84	0.634291	0.567	50	995	0	0.676	0	2	0	1
DDB2_HUMAN__CLSPN_HUMAN__1766	Q92466;Q9HAW4	0.632714	0.436	65	352	0	2.12	0	1	0	1
TE2IP_HUMAN__ORC3_HUMAN__1110	Q9NYB0;Q9UBD5	0.631744	0.778	39	165	0	7.8	0	1	0	1
EME1_HUMAN__SLX4_HUMAN__2404	Q8IY92;Q96AY2	0.630269	0.538	57	999	0	0.426	4	9	1	0
FANCC_HUMAN__PMS2_HUMAN__1420	P54278;Q00597	0.629734	0.625	40	709	0	0.05	1	1	1	0
CDCA5_HUMAN__PDS5B_HUMAN__1699	Q96FF9;Q9NTI5	0.626011	0.333	70	990	0	7.79	2	5	1	0
CDC6_HUMAN__PCNA_HUMAN__821	P12004;Q99741	0.624651	0.333	115	716	0	0.408	0	1	0	1
ORC5_HUMAN__ORC6_HUMAN__687	O43913;Q9Y5N6	0.624559	0.447	97	999	0	1.95	1	1	1	0
FANCJ_HUMAN__UBP37_HUMAN__2228	Q86T82;Q9BX63	0.624432	0.706	42	186	0	0.193	0	1	0	1
TE2IP_HUMAN__BRCA1_HUMAN__2262	P38398;Q9NYB0	0.621588	0.614	51	844	0	2.24	1	3	1	0
CDK2_HUMAN__RECQ4_HUMAN__1506	O94761;P24941	0.620611	0.598	44	588	0	0.304	0	2	0	1
FANCG_HUMAN__FANCC_HUMAN__1180	O15287;Q00597	0.620198	0.543	43	999	0	0.05	1	9	1	0
FACD2_HUMAN__MLH1_HUMAN__2207	P40692;Q9BXW9	0.620158	0.333	64	971	0	5.3	0	3	0	1
RAD21_HUMAN__WAPL_HUMAN__1821	O60216;Q7Z5K2	0.618506	0.333	82	999	0	10.8	19	13	1	0
DPOA2_HUMAN__WDHD1_HUMAN__1727	O75717;Q14181	0.616114	0.867	40	764	0	10.1	0	0	0	1
BRCA1_HUMAN__PALB2_HUMAN__3049	P38398;Q86YC2	0.615564	0.642	40	999	0	0.477	27	29	1	0
DPOLA_HUMAN__PCNA_HUMAN__1723	P09884;P12004	0.615113	0.577	41	987	0	5.46	0	3	0	1
BRCA1_HUMAN__RAD18_HUMAN__2358	P38398;Q9NS91	0.613869	0.333	79	895	0	2.24	1	4	1	0
SMC1A_HUMAN__TIM_HUMAN__2441	Q14683;Q9UNS1	0.612904	0.791	59	340	0	2.52	0	0	0	1
PAXX_HUMAN__XRCC4_HUMAN__540	Q13426;Q9BUH6	0.612273	0.632	77	999	0	6.38	1	1	1	0
TE2IP_HUMAN__DCR1B_HUMAN__931	Q9H816;Q9NYB0	0.611016	0.484	62	934	0	0	4	7	1	0
ATM_HUMAN__TERF2_HUMAN__3598	Q13315;Q15554	0.610307	0.788	33	814	0	3.24	2	2	1	0
POLI_HUMAN__PCNA_HUMAN__1001	P12004;Q9UNA4	0.610036	0.559	37	998	0	0.878	0	10	0	1
SHLD1_HUMAN__MD2L2_HUMAN__416	Q8IYI0;Q9UI95	0.607938	0.44	81	997	0	1e-05	1	7	1	0
RNF8_HUMAN__RAD18_HUMAN__980	O76064;Q9NS91	0.603897	0.755	143	737	0	0.462	0	0	0	1
MCM9_HUMAN__MRE11_HUMAN__1851	P49959;Q9NXL9	0.603282	0.914	31	394	0	0.227	0	1	0	1
RD23B_HUMAN__UBXN7_HUMAN__898	O94888;P54727	0.603207	0.712	44	477	0	28.7	0	1	0	1
NSE4A_HUMAN__SMC3_HUMAN__1602	Q9NXX6;Q9UQE7	0.602804	0.483	169	768	0	2.58	0	0	0	1
ELOA1_HUMAN__ELOB_HUMAN__916	Q14241;Q15370	0.602551	0.64	37	999	0	5.47	0	8	0	1
MCM2_HUMAN__MCM2_HUMAN__1808	P49736;P49736	0.602538	0.333	46	999	0	135	0	2	0	1
MCM10_HUMAN__MCM6_HUMAN__1696	Q14566;Q7L590	0.602142	0.542	56	999	0	0.854	7	7	1	0
MCM8_HUMAN__MCM2_HUMAN__1744	P49736;Q9UJA3	0.601374	0.34	367	981	0	0.312	0	0	0	1
TERF2_HUMAN__NBN_HUMAN__1296	O60934;Q15554	0.59854	0.449	52	993	1	11.5	1	6	1	0
ERCC2_HUMAN__XPF_HUMAN__1676	P18074;Q92889	0.597727	0.735	73	988	0	1.98	0	0	0	1
XRCC2_HUMAN__DPOLA_HUMAN__1742	O43543;P09884	0.595523	0.747	66	0	0	0.088	0	0	0	1
FIGL1_HUMAN__FIGL1_HUMAN__1348	Q6PIW4;Q6PIW4	0.595345	0.333	78	999	1	1.68	0	0	0	0
RAD50_HUMAN__WDHD1_HUMAN__2441	O75717;Q92878	0.594628	0.516	73	545	0	13.6	0	1	0	1
DPOA2_HUMAN__UBP37_HUMAN__1577	Q14181;Q86T82	0.59452	0.479	176	0	0	0.193	0	0	0	1
MRE11_HUMAN__ORC3_HUMAN__1419	P49959;Q9UBD5	0.594395	0.749	73	155	0	7.8	0	0	0	1
MCM10_HUMAN__MCM2_HUMAN__1779	P49736;Q7L590	0.594225	0.524	75	997	0	0.854	1	1	1	0
ERCC1_HUMAN__MUS81_HUMAN__848	P07992;Q96NY9	0.593939	0.569	58	998	0	0.812	1	2	1	0
3MG_HUMAN__MLH1_HUMAN__1054	P29372;P40692	0.593148	0.86	31	525	0	10.9	3	1	1	0
RNH2B_HUMAN__PRI1_HUMAN__732	P49642;Q5TBB1	0.592882	0.855	39	548	0	10.1	0	0	0	1
TP53B_HUMAN__RAD1_HUMAN__2254	O60671;Q12888	0.592708	0.553	41	738	0	1.44	1	1	1	0
FANCG_HUMAN__FANCB_HUMAN__1481	O15287;Q8NB91	0.590524	0.463	98	999	1	0	1	3	1	0
DCR1C_HUMAN__DCR1C_HUMAN__1384	Q96SD1;Q96SD1	0.588594	0.333	74	999	0	0.698	0	0	0	1
PDS5B_HUMAN__SMC3_HUMAN__2664	Q9NTI5;Q9UQE7	0.587915	0.333	59	997	0	29.5	8	11	1	0
TE2IP_HUMAN__WAPL_HUMAN__1589	Q7Z5K2;Q9NYB0	0.58648	0.419	66	0	0	10.8	0	1	0	1
TONSL_HUMAN__MCM2_HUMAN__2282	P49736;Q96HA7	0.586085	0.333	65	964	0	1.32	5	5	1	0
RD23B_HUMAN__UBE2B_HUMAN__561	P54727;P63146	0.585865	0.949	52	359	0	9.92	0	0	0	1
MCM3_HUMAN__ORC2_HUMAN__1385	P25205;Q13416	0.583205	0.929	33	998	0	5.5	2	1	1	0
FANCJ_HUMAN__PMS2_HUMAN__2111	P54278;Q9BX63	0.582583	0.333	21	993	0	0.302	5	7	1	0
APLF_HUMAN__TOP1_HUMAN__1276	P11387;Q8IW19	0.582044	0.492	42	546	0	2.66	1	1	1	0
LLR1_HUMAN__MCM3_HUMAN__1222	P25205;Q96L50	0.581973	0.822	60	932	1	0.16	0	0	0	0
MCM2_HUMAN__TICRR_HUMAN__2814	P49736;Q7Z2Z1	0.581649	0.884	46	477	0	0.572	0	0	0	1
SP16H_HUMAN__RECQ1_HUMAN__1696	P46063;Q9Y5B9	0.581044	0.542	56	152	0	79.3	0	1	0	1
FANCA_HUMAN__BRCA1_HUMAN__3318	O15360;P38398	0.578427	0.523	65	995	0	0.275	5	5	1	0
MRE11_HUMAN__TTF2_HUMAN__1870	P49959;Q9UNY4	0.577765	0.844	47	414	0	1.29	0	0	0	1
SPRTN_HUMAN__MLH1_HUMAN__1245	P40692;Q9H040	0.577643	0.524	63	420	0	0.252	0	1	0	1
FAN1_HUMAN__PMS2_HUMAN__1879	P54278;Q9Y2M0	0.577308	0.432	61	992	0	0.171	2	11	1	0
CAF1A_HUMAN__MD2L2_HUMAN__1167	Q13111;Q9UI95	0.577052	0.66	50	266	0	1.03	0	2	0	1
DMC1_HUMAN__XRCC3_HUMAN__686	O43542;Q14565	0.575784	0.464	266	692	0	0.076	0	0	0	1
SSRP1_HUMAN__TONSL_HUMAN__2087	Q08945;Q96HA7	0.575732	0.53	44	876	0	1.32	4	8	1	0
UBE2T_HUMAN__BRCA1_HUMAN__2060	P38398;Q9NPD8	0.573808	0.464	61	849	0	0	0	1	0	1
EXO1_HUMAN__PSF1_HUMAN__1042	Q14691;Q9UQ84	0.573194	0.918	57	539	0	0.676	0	0	0	1
TONSL_HUMAN__RFA3_HUMAN__1499	P35244;Q96HA7	0.571008	0.815	72	0	0	1.32	0	0	0	1
SP16H_HUMAN__TOP2B_HUMAN__2673	Q02880;Q9Y5B9	0.570968	0.333	20	559	0	42.1	0	1	0	1
CCNA2_HUMAN__ORC1_HUMAN__1293	P20248;Q13415	0.570786	0.593	41	977	1	1	5	7	1	0
FANCA_HUMAN__FACD2_HUMAN__2906	O15360;Q9BXW9	0.569868	0.333	65	999	0	0.275	0	4	0	1
DDB2_HUMAN__DTL_HUMAN__1157	Q92466;Q9NZJ0	0.569566	0.337	97	980	0	2.67	0	2	0	1
CTIP_HUMAN__NBN_HUMAN__1651	O60934;Q99708	0.569151	0.565	49	999	0	1.84	2	11	1	0
XPF_HUMAN__RAD52_HUMAN__1334	P43351;Q92889	0.568586	0.369	65	962	0	0.154	0	3	0	1
RFC5_HUMAN__TOPB1_HUMAN__1862	P40937;Q92547	0.568517	0.723	59	809	0	1.16	0	0	0	1
DNA2_HUMAN__RFA2_HUMAN__1330	P15927;P51530	0.56767	0.531	91	880	0	0.343	0	1	0	1
FACD2_HUMAN__CAF1B_HUMAN__2010	Q13112;Q9BXW9	0.566769	0.363	79	335	0	5.3	0	1	0	1
RNH2A_HUMAN__PCNA_HUMAN__560	O75792;P12004	0.566411	0.647	52	943	0	26.8	1	1	1	0
MCM3_HUMAN__MCM3_HUMAN__1616	P25205;P25205	0.565373	0.333	41	999	1	106	0	1	0	0
ETAA1_HUMAN__RFA2_HUMAN__1196	P15927;Q9NY74	0.565025	0.65	40	862	0	0.039	0	5	0	1
TERF1_HUMAN__NBN_HUMAN__1193	O60934;P54274	0.563485	0.489	62	683	0	1.72	0	1	0	1
SCC4_HUMAN__ETAA1_HUMAN__1539	Q9NY74;Q9Y6X3	0.562402	0.418	312	0	0	0.039	0	0	0	1
SMC3_HUMAN__UBP37_HUMAN__2196	Q86T82;Q9UQE7	0.562386	0.4	90	416	0	0.193	0	2	0	1
TERF1_HUMAN__TE2IP_HUMAN__838	P54274;Q9NYB0	0.56233	0.333	39	999	0	1.72	4	7	1	0
UBP1_HUMAN__FANCI_HUMAN__2113	O94782;Q9NVI1	0.560807	0.659	43	992	0	1.29	0	5	0	1
UBE2T_HUMAN__RFWD3_HUMAN__971	Q6PCD5;Q9NPD8	0.560262	0.874	45	654	0	0	0	0	0	1
CLSPN_HUMAN__DTL_HUMAN__2069	Q9HAW4;Q9NZJ0	0.559361	0.728	38	566	0	2.12	0	0	0	1
DCC1_HUMAN__DPOE1_HUMAN__2679	Q07864;Q9BVC3	0.558558	0.819	48	943	0	1.61	0	0	0	1
XPC_HUMAN__CAF1A_HUMAN__1896	Q01831;Q13111	0.558138	0.333	8	426	0	6.08	1	1	1	0
MCM4_HUMAN__MCM4_HUMAN__1726	P33991;P33991	0.557937	0.333	43	999	0	105	0	1	0	1
ERCC8_HUMAN__OGG1_HUMAN__741	O15527;Q13216	0.557828	0.424	66	584	0	0.058	0	1	0	1
XRCC4_HUMAN__RFA1_HUMAN__952	P27694;Q13426	0.55717	0.527	55	274	0	6.38	0	1	0	1
DDB2_HUMAN__SP16H_HUMAN__1474	Q92466;Q9Y5B9	0.556728	0.362	59	387	0	13.8	0	1	0	1
BLM_HUMAN__TOP3A_HUMAN__2418	P54132;Q13472	0.556453	0.571	49	999	0	1.1	10	17	1	0
MCM3_HUMAN__ORC1_HUMAN__1669	P25205;Q13415	0.555809	0.944	30	996	0	1	0	0	0	1
FAP24_HUMAN__FAP24_HUMAN__430	Q9BTP7;Q9BTP7	0.555786	0.48	98	999	0	0.339	0	0	0	1
DPOA2_HUMAN__MCM3_HUMAN__1406	P25205;Q14181	0.552935	0.795	44	929	0	10.1	0	0	0	1
XRCC6_HUMAN__PCNA_HUMAN__870	P12004;P12956	0.552785	0.7	20	819	0	394	0	5	0	1
HROB_HUMAN__FIRRM_HUMAN__1500	Q8N3J3;Q9NSG2	0.5522	0.644	146	0	0	0.108	0	0	0	1
TERF2_HUMAN__CUL2_HUMAN__1287	Q13617;Q15554	0.550423	0.521	156	0	0	11.7	0	0	0	1
MCM5_HUMAN__MCM5_HUMAN__1468	P33992;P33992	0.545997	0.333	40	999	1	155	0	0	0	0
PDS5A_HUMAN__SMC3_HUMAN__2554	Q29RF7;Q9UQE7	0.544567	0.397	52	999	0	26.9	4	13	1	0
BRCA1_HUMAN__CTIP_HUMAN__2760	P38398;Q99708	0.544467	0.731	26	999	1	1.84	15	52	1	0
TP53B_HUMAN__STN1_HUMAN__2340	Q12888;Q9H668	0.543925	0.333	81	828	0	0.431	1	1	1	0
ERCC2_HUMAN__UVSSA_HUMAN__1469	P18074;Q2YD98	0.54391	0.333	62	830	0	0.398	0	2	0	1
DNA2_HUMAN__MCM10_HUMAN__1935	P51530;Q7L590	0.543749	0.87	41	859	0	0.343	0	0	0	1
ERCC5_HUMAN__TE2IP_HUMAN__1585	P28715;Q9NYB0	0.54352	0.333	17	275	0	0	0	1	0	1
TE2IP_HUMAN__RFC1_HUMAN__1547	P35251;Q9NYB0	0.543398	0.778	33	530	0	13.7	0	1	0	1
NBN_HUMAN__WRN_HUMAN__2186	O60934;Q14191	0.543104	0.333	14	927	0	0.746	0	3	0	1
SMC6_HUMAN__SMC6_HUMAN__2182	Q96SB8;Q96SB8	0.542769	0.333	44	999	0	4.96	0	2	0	1
NBN_HUMAN__BARD1_HUMAN__1531	O60934;Q99728	0.541125	0.333	45	998	0	0.457	0	2	0	1
CDK2_HUMAN__CDK2_HUMAN__596	P24941;P24941	0.540919	0.333	40	999	1	41.5	1	4	1	0
RMI1_HUMAN__RFA1_HUMAN__1241	P27694;Q9H9A7	0.540236	0.675	38	999	1	0.836	2	4	1	0
STK19_HUMAN__ERCC8_HUMAN__650	P49842;Q13216	0.539073	0.876	35	0	0	0.198	0	0	0	1
CTC1_HUMAN__DPOA2_HUMAN__1815	Q14181;Q2NKJ3	0.539055	0.912	53	929	0	0	0	0	0	1
MD2L2_HUMAN__RHNO1_HUMAN__449	Q9BSD3;Q9UI95	0.53841	0.885	64	265	0	4e-06	0	0	0	1
FAN1_HUMAN__MLH3_HUMAN__2470	Q9UHC1;Q9Y2M0	0.536538	0.461	47	478	0	0.035	0	3	0	1
MCM9_HUMAN__MLH1_HUMAN__1899	P40692;Q9NXL9	0.535836	0.333	48	926	0	0.227	1	6	1	0
DDB1_HUMAN__SMC1A_HUMAN__2373	Q14683;Q16531	0.535405	0.415	78	203	0	56.5	0	1	0	1
TE2IP_HUMAN__RAD18_HUMAN__894	Q9NS91;Q9NYB0	0.532992	0.333	12	182	0	3.39	0	1	0	1
ATR_HUMAN__HELQ_HUMAN__3745	Q13535;Q8TDG4	0.532133	0.489	47	499	0	0.186	2	2	1	0
XRCC2_HUMAN__RHNO1_HUMAN__518	O43543;Q9BSD3	0.53172	0.902	58	510	0	4e-06	0	0	0	1
PINX1_HUMAN__TERF1_HUMAN__767	P54274;Q96BK5	0.530614	0.333	66	953	0	1.72	9	10	1	0
ESCO1_HUMAN__PDS5B_HUMAN__2287	Q5FWF5;Q9NTI5	0.530549	0.73	121	891	0	0.171	0	0	0	1
NBN_HUMAN__BLM_HUMAN__2171	O60934;P54132	0.530202	0.619	35	925	0	1.4	0	7	0	1
OGG1_HUMAN__RAD1_HUMAN__627	O15527;O60671	0.529995	0.333	7	333	0	0.058	0	2	0	1
XRCC1_HUMAN__XRCC1_HUMAN__1266	P18887;P18887	0.529779	0.333	94	999	0	27.4	0	1	0	1
WRN_HUMAN__POLK_HUMAN__2302	Q14191;Q9UBT6	0.528518	0.412	17	666	0	0.268	0	1	0	1
CDT1_HUMAN__RFA1_HUMAN__1162	P27694;Q9H211	0.526111	0.852	45	570	0	0.731	0	0	0	1
RAD18_HUMAN__CDC7_HUMAN__1069	O00311;Q9NS91	0.525855	0.538	52	781	0	0.621	0	2	0	1
RFA2_HUMAN__RFA2_HUMAN__540	P15927;P15927	0.524917	0.333	40	999	1	122	0	2	0	0
FANCI_HUMAN__SLX4_HUMAN__3162	Q8IY92;Q9NVI1	0.5234	0.594	46	967	0	0.426	0	1	0	1
RFWD3_HUMAN__RFA1_HUMAN__1390	P27694;Q6PCD5	0.523128	0.573	50	997	0	0.244	1	15	1	0
STK19_HUMAN__ERCC2_HUMAN__1014	P18074;P49842	0.522251	0.884	63	0	0	0.845	0	0	0	1
CDC7_HUMAN__DPOE2_HUMAN__1101	O00311;P56282	0.52127	0.626	65	799	0	0.621	0	0	0	1
APLF_HUMAN__XRCC6_HUMAN__1120	P12956;Q8IW19	0.519922	0.333	13	992	0	2.66	6	4	1	0
DPOLL_HUMAN__PCNA_HUMAN__836	P12004;Q9UGP5	0.5185	0.333	18	765	0	0.606	0	3	0	1
XRCC1_HUMAN__TIM_HUMAN__1841	P18887;Q9UNS1	0.517983	0.333	119	406	0	2.52	0	1	0	1
DPOE2_HUMAN__WDHD1_HUMAN__1656	O75717;P56282	0.51781	0.643	71	995	0	1.13	0	0	0	1
RFWD3_HUMAN__RFA3_HUMAN__895	P35244;Q6PCD5	0.516592	0.364	75	997	0	0.244	1	7	1	0
EME2_HUMAN__EME2_HUMAN__758	A4GXA9;A4GXA9	0.51569	0.333	74	999	0	0.027	0	0	0	1
DBF4A_HUMAN__DNA2_HUMAN__1734	P51530;Q9UBU7	0.515533	0.677	33	598	0	0.343	1	1	1	0
SLX4_HUMAN__DCR1A_HUMAN__2874	Q6PJP8;Q8IY92	0.515265	0.333	31	846	0	0.141	0	1	0	1
FAN1_HUMAN__RFC3_HUMAN__1373	P40938;Q9Y2M0	0.515216	0.333	12	317	0	0.171	0	1	0	1
HUS1_HUMAN__DPOD3_HUMAN__746	O60921;Q15054	0.51448	0.465	66	335	0	2.81	0	1	0	1
CHK1_HUMAN__DTL_HUMAN__1206	O14757;Q9NZJ0	0.513762	0.333	28	931	0	2.67	0	3	0	1
FANCJ_HUMAN__TOPB1_HUMAN__2771	Q92547;Q9BX63	0.513722	0.737	33	999	1	0.302	0	13	0	0
TOP1_HUMAN__MSH6_HUMAN__2125	P11387;P52701	0.511916	0.333	8	556	0	64.8	1	1	1	0
DPOLQ_HUMAN__HELQ_HUMAN__3691	O75417;Q8TDG4	0.510341	0.731	98	229	0	0.008	0	0	0	1
APEX1_HUMAN__POLK_HUMAN__1188	P27695;Q9UBT6	0.510214	0.333	5	268	0	0.268	0	1	0	1
TERF2_HUMAN__RFC4_HUMAN__905	P35249;Q15554	0.510026	0.894	41	693	0	11.7	0	0	0	1
RN168_HUMAN__UBP37_HUMAN__1550	Q86T82;Q8IYW5	0.509181	0.46	118	339	0	0.193	0	0	0	1
RFC4_HUMAN__MLH1_HUMAN__1119	P35249;P40692	0.509048	0.333	23	890	0	10.9	0	1	0	1
TE2IP_HUMAN__ELOA1_HUMAN__1197	Q14241;Q9NYB0	0.508606	0.475	54	150	0	5.47	0	1	0	1
DPOA2_HUMAN__LLR1_HUMAN__1012	Q14181;Q96L50	0.508386	0.803	39	192	0	0.16	0	0	0	1
MSH6_HUMAN__CHK1_HUMAN__1836	O14757;P52701	0.507463	0.333	12	841	0	6.89	0	2	0	1
SMC1A_HUMAN__WDHD1_HUMAN__2362	O75717;Q14683	0.506793	0.769	52	493	0	13.6	0	0	0	1
DPOD4_HUMAN__DPOD4_HUMAN__214	Q9HCU8;Q9HCU8	0.506137	0.532	67	999	0	1.97	0	0	0	1
RTEL1_HUMAN__DPOE2_HUMAN__1746	P56282;Q9NZ71	0.503453	0.962	35	251	0	0.453	0	0	0	1
PAXX_HUMAN__MD2L2_HUMAN__415	Q9BUH6;Q9UI95	0.502908	0.831	65	346	0	1.03	0	0	0	1
TONSL_HUMAN__RECQ4_HUMAN__2586	O94761;Q96HA7	0.50288	0.757	85	402	0	0.304	0	0	0	1
CUL4A_HUMAN__SP16H_HUMAN__1806	Q13619;Q9Y5B9	0.502718	0.365	21	491	0	24	0	2	0	1
TE2IP_HUMAN__MSH2_HUMAN__1333	P43246;Q9NYB0	0.501829	0.428	53	433	0	29.7	0	1	0	1
HUS1_HUMAN__HUS1_HUMAN__560	O60921;O60921	0.501152	0.43	45	999	0	2.81	0	2	0	1
RNF8_HUMAN__GEMI_HUMAN__694	O75496;O76064	0.500572	0.462	182	0	0	0.462	0	0	0	1
TOP3A_HUMAN__MLH1_HUMAN__1757	P40692;Q13472	0.500455	0.333	11	778	0	1.1	0	1	0	1
PCNA_HUMAN__RFA1_HUMAN__877	P12004;P27694	0.499938	0.333	45	982	0	89	0	7	0	1
TE2IP_HUMAN__ORC1_HUMAN__1260	Q13415;Q9NYB0	0.499639	0.704	36	323	0	1	0	1	0	1
RFC1_HUMAN__MLH1_HUMAN__1904	P35251;P40692	0.499311	0.333	43	703	0	10.9	0	1	0	1
SMC3_HUMAN__TOP2B_HUMAN__2843	Q02880;Q9UQE7	0.4989	0.333	37	659	0	42.1	0	1	0	1
MCM6_HUMAN__ORC5_HUMAN__1256	O43913;Q14566	0.497507	0.842	55	994	0	8.41	0	0	0	1
BARD1_HUMAN__MSH3_HUMAN__1914	P20585;Q99728	0.497131	0.333	8	626	0	0.457	0	1	0	1
XPC_HUMAN__RD23B_HUMAN__1349	P54727;Q01831	0.495327	0.333	38	999	0	6.51	14	19	1	0
ESCO2_HUMAN__MCM10_HUMAN__1476	Q56NI9;Q7L590	0.495249	0.5	48	801	0	0.854	0	1	0	1
XRCC1_HUMAN__POLK_HUMAN__1503	P18887;Q9UBT6	0.49519	0.333	47	591	0	0.268	0	2	0	1
DDB1_HUMAN__UBXN7_HUMAN__1629	O94888;Q16531	0.494523	0.333	43	642	0	28.7	2	1	1	0
ERCC5_HUMAN__RFA1_HUMAN__1802	P27694;P28715	0.494251	0.41	39	712	0	0	0	1	0	1
TE2IP_HUMAN__SLX4_HUMAN__2233	Q8IY92;Q9NYB0	0.494155	0.333	54	948	0	0.426	4	6	1	0
DPOLM_HUMAN__DPOLL_HUMAN__1069	Q9NP87;Q9UGP5	0.493135	0.333	26	730	0	0.606	0	0	0	1
APLF_HUMAN__SSRP1_HUMAN__1220	Q08945;Q8IW19	0.49296	0.624	31	747	0	2.66	2	3	1	0
APTX_HUMAN__XRCC1_HUMAN__989	P18887;Q7Z2E3	0.492937	0.333	28	999	0	10.7	17	13	1	0
XPC_HUMAN__CDC7_HUMAN__1514	O00311;Q01831	0.492914	0.333	13	367	0	0.621	1	1	1	0
EXO1_HUMAN__PMS1_HUMAN__1778	P54277;Q9UQ84	0.492599	0.333	21	949	0	0.676	0	1	0	1
PARP1_HUMAN__NEIL3_HUMAN__1619	P09874;Q8TAT5	0.492524	0.333	57	502	0	0.077	0	1	0	1
ERCC5_HUMAN__PALB2_HUMAN__2372	P28715;Q86YC2	0.492467	0.333	31	813	0	0	0	2	0	1
XPC_HUMAN__SSRP1_HUMAN__1649	Q01831;Q08945	0.492306	0.333	34	699	0	6.51	4	3	1	0
TCAB1_HUMAN__MDC1_HUMAN__2637	Q14676;Q9BUR4	0.492133	0.521	48	749	0	11.2	0	4	0	1
RAD51_HUMAN__TOPB1_HUMAN__1861	Q06609;Q92547	0.491905	0.579	38	893	0	1.16	0	1	0	1
NSE3_HUMAN__SMC5_HUMAN__1405	Q8IY18;Q96MG7	0.490752	0.756	26	999	0	3.69	3	5	1	0
DPOLB_HUMAN__SSRP1_HUMAN__1044	P06746;Q08945	0.490529	0.333	40	628	0	13	2	3	1	0
ERCC6_HUMAN__RAD50_HUMAN__2805	Q03468;Q92878	0.490339	0.333	8	501	0	0.665	0	2	0	1
ERCC5_HUMAN__ERCC3_HUMAN__1968	P19447;P28715	0.489781	0.333	41	999	0	0	2	3	1	0
RNH2A_HUMAN__FANCG_HUMAN__921	O15287;O75792	0.48975	0.786	53	306	0	0.175	0	0	0	1
3MG_HUMAN__MCMBP_HUMAN__940	P29372;Q9BTE3	0.489704	0.831	87	0	0	16.2	0	0	0	1
RAD52_HUMAN__CCNA2_HUMAN__850	P20248;P43351	0.488892	0.786	53	228	0	0.154	0	0	0	1
SMC5_HUMAN__PMS1_HUMAN__2033	P54277;Q8IY18	0.488852	0.333	7	303	0	0.983	0	1	0	1
RD23B_HUMAN__DCC1_HUMAN__802	P54727;Q9BVC3	0.488636	0.944	48	0	0	1.61	0	0	0	1
FAP24_HUMAN__EME2_HUMAN__594	A4GXA9;Q9BTP7	0.488176	0.333	6	825	0	0.027	0	1	0	1
DPOLL_HUMAN__SSRP1_HUMAN__1284	Q08945;Q9UGP5	0.488019	0.333	6	240	0	0.606	2	1	1	0
ERCC5_HUMAN__RFA2_HUMAN__1456	P15927;P28715	0.487882	0.333	32	630	0	0	0	1	0	1
HMCES_HUMAN__PCNA_HUMAN__615	P12004;Q96FZ2	0.487619	0.863	51	0	0	8.61	0	0	0	1
TP53B_HUMAN__MUS81_HUMAN__2523	Q12888;Q96NY9	0.487419	0.333	39	842	0	0.812	1	1	1	0
RFA1_HUMAN__RFC1_HUMAN__1764	P27694;P35251	0.486891	0.333	68	874	0	13.7	0	4	0	1
DCR1C_HUMAN__DDB1_HUMAN__1832	Q16531;Q96SD1	0.486521	0.333	36	500	0	0.698	0	3	0	1
ACD_HUMAN__CTF18_HUMAN__1433	Q8WVB6;Q96AP0	0.484337	0.596	95	531	0	0.977	0	0	0	1
RAD50_HUMAN__RFA1_HUMAN__1928	P27694;Q92878	0.483957	0.333	86	779	0	88.4	0	2	0	1
SLX1_HUMAN__SLX1_HUMAN__550	Q9BQ83;Q9BQ83	0.483643	0.396	16	999	0	0.063	0	1	0	1
RNF8_HUMAN__RAD50_HUMAN__1797	O76064;Q92878	0.4812	0.731	31	713	0	0.462	0	1	0	1
XPA_HUMAN__MLH3_HUMAN__1726	P23025;Q9UHC1	0.479863	0.333	30	749	0	0.035	1	1	1	0
CDC6_HUMAN__DPOA2_HUMAN__1158	Q14181;Q99741	0.479372	0.881	28	885	0	0.408	0	0	0	1
UBP7_HUMAN__POLI_HUMAN__1842	Q93009;Q9UNA4	0.478192	0.333	8	395	0	0.878	0	5	0	1
XPA_HUMAN__XPC_HUMAN__1213	P23025;Q01831	0.477451	0.333	12	981	0	2.49	0	2	0	1
XRCC5_HUMAN__MSH6_HUMAN__2092	P13010;P52701	0.477268	0.333	12	972	0	64.8	0	1	0	1
MSH3_HUMAN__HUS1_HUMAN__1417	O60921;P20585	0.477187	0.333	9	604	0	2.81	0	2	0	1
FANCJ_HUMAN__BLM_HUMAN__2666	P54132;Q9BX63	0.4768	0.333	22	950	0	0.302	16	5	1	0
XPA_HUMAN__RFA1_HUMAN__889	P23025;P27694	0.475688	0.333	11	984	0	2.49	4	9	1	0
XRCC1_HUMAN__NEIL1_HUMAN__1023	P18887;Q96FI4	0.47549	0.333	53	984	0	0.126	1	2	1	0
BARD1_HUMAN__RFA2_HUMAN__1047	P15927;Q99728	0.475185	0.98	33	634	0	0.457	0	0	0	1
PCNA_HUMAN__RFC2_HUMAN__615	P12004;P35250	0.47514	0.436	26	999	1	38.1	2	6	1	0
POTE1_HUMAN__TERF2_HUMAN__1176	Q15554;Q9NUX5	0.475095	0.566	43	999	0	0.523	13	9	1	0
DCR1B_HUMAN__CDCA5_HUMAN__784	Q96FF9;Q9H816	0.475044	0.692	67	0	0	0	0	0	0	1
MSH6_HUMAN__RECQ4_HUMAN__2568	O94761;P52701	0.473894	0.333	30	850	0	0.304	0	1	0	1
TOPB1_HUMAN__MSH6_HUMAN__2882	P52701;Q92547	0.473731	0.333	11	697	0	1.16	0	2	0	1
REV3L_HUMAN__RTEL1_HUMAN__4349	O60673;Q9NZ71	0.473401	0.833	46	447	0	0.081	0	0	0	1
RAD9A_HUMAN__RFA1_HUMAN__1007	P27694;Q99638	0.47336	0.523	51	985	1	3.21	0	3	0	0
CUL4A_HUMAN__RFA1_HUMAN__1375	P27694;Q13619	0.47305	0.333	27	553	0	24	0	2	0	1
TERF2_HUMAN__SLX4_HUMAN__2376	Q15554;Q8IY92	0.472274	0.333	49	996	1	0.426	5	15	1	0
MCMBP_HUMAN__MCMBP_HUMAN__1284	Q9BTE3;Q9BTE3	0.471631	0.364	98	999	0	24.4	0	0	0	1
SMC6_HUMAN__SMC3_HUMAN__2308	Q96SB8;Q9UQE7	0.471522	0.529	104	927	0	4.96	0	0	0	1
XPA_HUMAN__MSH2_HUMAN__1207	P23025;P43246	0.471365	0.508	21	908	0	2.49	0	1	0	1
XPA_HUMAN__XPA_HUMAN__546	P23025;P23025	0.471106	0.333	13	999	0	2.49	0	2	0	1
XRCC5_HUMAN__MSH5_HUMAN__1566	O43196;P13010	0.470398	0.333	11	464	0	1.39	1	1	1	0
NBN_HUMAN__PCNA_HUMAN__1015	O60934;P12004	0.469597	0.859	71	458	0	11.5	0	0	0	1
PMS1_HUMAN__RFC1_HUMAN__2080	P35251;P54277	0.469453	0.333	45	409	0	0.983	0	1	0	1
XPC_HUMAN__DDB1_HUMAN__2080	Q01831;Q16531	0.469149	0.333	14	920	0	6.51	0	2	0	1
BARD1_HUMAN__MSH6_HUMAN__2137	P52701;Q99728	0.468642	0.333	22	925	0	0.457	0	2	0	1
MSH3_HUMAN__RAD9A_HUMAN__1528	P20585;Q99638	0.467822	0.404	38	572	0	3.21	0	2	0	1
PRIPO_HUMAN__RFA3_HUMAN__681	P35244;Q96LW4	0.466822	0.424	11	996	0	0.392	2	3	1	0
CTF18_HUMAN__MCM7_HUMAN__1694	P33993;Q8WVB6	0.466429	0.734	74	698	0	4.62	0	0	0	1
RFWD3_HUMAN__TRAIP_HUMAN__1243	Q6PCD5;Q9BWF2	0.466117	0.472	178	362	0	0.244	0	0	0	1
SLX4_HUMAN__POLK_HUMAN__2704	Q8IY92;Q9UBT6	0.46589	0.424	22	0	0	0.268	0	1	0	1
DCR1A_HUMAN__FANCI_HUMAN__2368	Q6PJP8;Q9NVI1	0.465784	0.881	73	848	0	0.141	0	0	0	1
WDHD1_HUMAN__MSH2_HUMAN__2063	O75717;P43246	0.465657	0.622	83	694	0	13.6	0	0	0	1
FSCN1_HUMAN__CDK2_HUMAN__791	P24941;Q16658	0.465085	0.333	46	183	0	41.5	0	1	0	1
MMS22_HUMAN__RFA3_HUMAN__1364	P35244;Q6ZRQ5	0.464982	0.892	40	172	0	0.51	0	0	0	1
TOPB1_HUMAN__PMS2_HUMAN__2384	P54278;Q92547	0.464979	0.333	18	442	0	1.16	0	2	0	1
APLF_HUMAN__PARP1_HUMAN__1525	P09874;Q8IW19	0.464013	0.351	37	919	0	2.66	9	8	1	0
MSH2_HUMAN__REV1_HUMAN__2185	P43246;Q9UBZ9	0.46387	0.354	16	690	0	0.049	0	2	0	1
XPA_HUMAN__ERCC2_HUMAN__1033	P18074;P23025	0.463557	0.37	9	999	1	2.49	0	1	0	0
PAXX_HUMAN__CAF1A_HUMAN__1160	Q13111;Q9BUH6	0.463511	0.917	56	0	0	6.08	0	0	0	1
BARD1_HUMAN__MLH1_HUMAN__1533	P40692;Q99728	0.46293	0.333	19	784	0	0.457	0	1	0	1
CUL4A_HUMAN__UBP1_HUMAN__1544	O94782;Q13619	0.462682	0.333	36	743	0	1.29	0	1	0	1
FANCM_HUMAN__SMC6_HUMAN__3139	Q8IYD8;Q96SB8	0.46246	0.913	50	765	0	0.097	0	0	0	1
FANCJ_HUMAN__NBN_HUMAN__2003	O60934;Q9BX63	0.462433	0.565	23	998	0	0.302	0	2	0	1
RD23B_HUMAN__APEX1_HUMAN__727	P27695;P54727	0.461632	0.333	45	559	0	251	0	1	0	1
DPOLB_HUMAN__APEX1_HUMAN__653	P06746;P27695	0.461598	0.333	26	998	0	13	1	4	1	0
RECQ5_HUMAN__MUS81_HUMAN__1542	O94762;Q96NY9	0.461156	0.333	19	888	0	0.812	0	2	0	1
UBP7_HUMAN__3MG_HUMAN__1400	P29372;Q93009	0.460552	0.333	20	213	0	16.2	1	1	1	0
LLR1_HUMAN__MCM2_HUMAN__1318	P49736;Q96L50	0.460351	0.79	46	849	1	0.16	0	0	0	0
RAD50_HUMAN__MSH2_HUMAN__2246	P43246;Q92878	0.460286	0.333	31	613	0	41.6	0	2	0	1
SLX1_HUMAN__MUS81_HUMAN__826	Q96NY9;Q9BQ83	0.459986	0.333	45	692	0	0.063	2	3	1	0
UBE2T_HUMAN__HELQ_HUMAN__1298	Q8TDG4;Q9NPD8	0.459791	0.943	35	0	0	0	0	0	0	1
ERCC1_HUMAN__SLX1_HUMAN__572	P07992;Q9BQ83	0.459279	0.333	7	710	0	0.063	2	3	1	0
PINX1_HUMAN__TE2IP_HUMAN__727	Q96BK5;Q9NYB0	0.459273	0.556	24	0	0	3.64	0	1	0	1
DCR1A_HUMAN__BRCA1_HUMAN__2903	P38398;Q6PJP8	0.459228	0.333	45	628	0	0.141	1	1	1	0
TINF2_HUMAN__RFC4_HUMAN__814	P35249;Q9BSI4	0.459106	0.919	33	503	0	0.876	0	0	0	1
DPOLB_HUMAN__UNG_HUMAN__648	P06746;P13051	0.458981	0.333	61	856	0	11.3	0	2	0	1
BRCA1_HUMAN__PCNA_HUMAN__2124	P12004;P38398	0.458819	0.333	40	654	0	2.24	0	2	0	1
FAP24_HUMAN__RFA2_HUMAN__485	P15927;Q9BTP7	0.45848	0.783	46	674	0	0.339	0	0	0	1
CLSPN_HUMAN__MSH6_HUMAN__2699	P52701;Q9HAW4	0.457906	0.333	5	519	0	2.12	0	2	0	1
RD23B_HUMAN__BLM_HUMAN__1826	P54132;P54727	0.457559	0.333	5	257	0	1.4	0	1	0	1
DPOLL_HUMAN__XRCC5_HUMAN__1307	P13010;Q9UGP5	0.457363	0.593	27	887	0	0.606	0	2	0	1
NBN_HUMAN__WDHD1_HUMAN__1883	O60934;O75717	0.456857	0.333	19	306	0	11.5	0	1	0	1
APLF_HUMAN__XRCC1_HUMAN__1144	P18887;Q8IW19	0.456678	0.333	21	999	1	2.66	12	4	1	0
ESCO1_HUMAN__PCNA_HUMAN__1101	P12004;Q5FWF5	0.454946	0.912	57	689	0	0.171	0	0	0	1
ERCC5_HUMAN__BRCA1_HUMAN__3049	P28715;P38398	0.454335	0.333	10	911	0	0	0	2	0	1
ERCC3_HUMAN__TP53B_HUMAN__2754	P19447;Q12888	0.453967	0.333	57	753	0	3.9	1	1	1	0
NSE2_HUMAN__BRCA1_HUMAN__2110	P38398;Q96MF7	0.453742	0.333	111	567	0	2.24	1	1	1	0
ERCC1_HUMAN__FAP24_HUMAN__512	P07992;Q9BTP7	0.453551	0.462	124	826	0	0.339	0	0	0	1
RNF8_HUMAN__MD2L2_HUMAN__696	O76064;Q9UI95	0.45179	0.591	93	526	0	0.462	0	0	0	1
UBP7_HUMAN__NBN_HUMAN__1856	O60934;Q93009	0.451789	0.333	28	355	0	11.5	0	7	0	1
NBN_HUMAN__BRCA1_HUMAN__2617	O60934;P38398	0.451237	0.333	21	993	0	2.24	1	12	1	0
CDC45_HUMAN__CLSPN_HUMAN__1905	O75419;Q9HAW4	0.451211	0.333	36	995	0	1.69	5	3	1	0
MSH3_HUMAN__RFA1_HUMAN__1753	P20585;P27694	0.451176	0.333	24	895	0	3.8	0	4	0	1
CUL4A_HUMAN__LLR1_HUMAN__1173	Q13619;Q96L50	0.450936	0.333	34	194	0	0.16	0	1	0	1
UBE2T_HUMAN__RAD18_HUMAN__692	Q9NPD8;Q9NS91	0.450086	0.759	58	680	0	0	0	0	0	1
CCNE1_HUMAN__ORC1_HUMAN__1271	P24864;Q13415	0.448799	0.763	45	614	0	1	0	0	0	1
ORC6_HUMAN__ORC6_HUMAN__504	Q9Y5N6;Q9Y5N6	0.448708	0.365	95	999	0	1.95	0	0	0	1
XRCC5_HUMAN__NEIL3_HUMAN__1337	P13010;Q8TAT5	0.448619	0.444	15	483	0	0.077	0	1	0	1
POLK_HUMAN__TRAIP_HUMAN__1339	Q9BWF2;Q9UBT6	0.448613	0.455	41	284	0	0.268	0	1	0	1
RMI1_HUMAN__RFC3_HUMAN__981	P40938;Q9H9A7	0.44835	0.768	59	611	0	0.836	0	0	0	1
RA54B_HUMAN__RAD51_HUMAN__1249	Q06609;Q9Y620	0.44832	0.333	18	997	0	0.273	0	5	0	1
XRCC6_HUMAN__TOP2B_HUMAN__2235	P12956;Q02880	0.447625	0.333	20	526	0	42.1	0	2	0	1
DPOLL_HUMAN__SP16H_HUMAN__1622	Q9UGP5;Q9Y5B9	0.447414	0.333	11	234	0	0.606	2	1	1	0
APEX1_HUMAN__TP53B_HUMAN__2290	P27695;Q12888	0.447299	0.333	11	526	0	32	0	1	0	1
CUL4A_HUMAN__CHK1_HUMAN__1235	O14757;Q13619	0.446889	0.372	43	865	0	6.89	0	4	0	1
DCR1C_HUMAN__BRCA1_HUMAN__2555	P38398;Q96SD1	0.446257	0.333	29	779	0	0.698	0	1	0	1
FANCG_HUMAN__FANCE_HUMAN__1158	O15287;Q9HB96	0.446183	0.356	29	999	0	0.175	2	8	1	0
MCMBP_HUMAN__DPOA2_HUMAN__1240	Q14181;Q9BTE3	0.445695	0.698	63	651	0	10.1	0	0	0	1
UNG_HUMAN__DNLI1_HUMAN__1232	P13051;P18858	0.444909	0.895	35	952	0	11.3	0	0	0	1
FACD2_HUMAN__REV1_HUMAN__2702	Q9BXW9;Q9UBZ9	0.444161	0.378	30	835	0	0.049	0	1	0	1
PCNA_HUMAN__RFC5_HUMAN__601	P12004;P40937	0.443262	0.369	37	999	1	51.8	0	5	0	0
SLX4_HUMAN__WRN_HUMAN__3266	Q14191;Q8IY92	0.441783	0.333	29	826	0	0.426	0	1	0	1
ETAA1_HUMAN__DPOE4_HUMAN__1043	Q9NR33;Q9NY74	0.441752	0.494	29	512	0	0.039	0	1	0	1
RD23B_HUMAN__RFA3_HUMAN__530	P35244;P54727	0.441587	0.333	59	756	0	151	1	1	1	0
TP53B_HUMAN__ABRX1_HUMAN__2381	Q12888;Q6UWZ7	0.441415	0.333	16	789	0	1.29	1	1	1	0
TP53B_HUMAN__RAD50_HUMAN__3284	Q12888;Q92878	0.440983	0.333	56	858	0	32	1	4	1	0
RNH2C_HUMAN__DPOD4_HUMAN__271	Q8TDP1;Q9HCU8	0.440089	0.833	60	0	0	1.97	0	0	0	1
SLX4_HUMAN__MLH3_HUMAN__3287	Q8IY92;Q9UHC1	0.440017	0.333	9	455	0	0.035	0	1	0	1
TOP2B_HUMAN__TOPB1_HUMAN__3148	Q02880;Q92547	0.440007	0.333	44	955	0	1.16	0	1	0	1
CUL4A_HUMAN__ESCO2_HUMAN__1360	Q13619;Q56NI9	0.439633	0.421	19	344	0	1.03	0	1	0	1
DDB2_HUMAN__TERF1_HUMAN__866	P54274;Q92466	0.439442	0.567	30	380	0	1.72	0	1	0	1
TP53B_HUMAN__POTE1_HUMAN__2606	Q12888;Q9NUX5	0.439435	0.547	39	461	0	0.523	0	1	0	1
RN168_HUMAN__TP53B_HUMAN__2543	Q12888;Q8IYW5	0.439083	0.333	17	997	0	0.866	2	6	1	0
XPA_HUMAN__HMCES_HUMAN__627	P23025;Q96FZ2	0.438483	0.333	9	279	0	2.49	1	1	1	0
MDC1_HUMAN__LLR1_HUMAN__2503	Q14676;Q96L50	0.438454	0.688	92	0	0	0.16	0	0	0	1
DCR1C_HUMAN__XRCC5_HUMAN__1424	P13010;Q96SD1	0.438169	0.333	37	998	1	0.698	0	3	0	0
MDC1_HUMAN__RAD50_HUMAN__3401	Q14676;Q92878	0.435756	0.333	9	947	0	70.7	9	12	1	0
SPRTN_HUMAN__RFC5_HUMAN__829	P40937;Q9H040	0.435399	0.58	54	728	0	0.252	0	1	0	1
TP53B_HUMAN__RECQ1_HUMAN__2621	P46063;Q12888	0.43538	0.333	16	623	0	32	1	1	1	0
NTH_HUMAN__RFA3_HUMAN__433	P35244;P78549	0.434875	0.333	14	316	0	3.34	0	2	0	1
UBP1_HUMAN__WRN_HUMAN__2217	O94782;Q14191	0.434581	0.4	5	336	0	0.746	0	1	0	1
WDHD1_HUMAN__MSH6_HUMAN__2489	O75717;P52701	0.433564	0.333	43	708	0	13.6	0	1	0	1
APLF_HUMAN__XRCC4_HUMAN__847	Q13426;Q8IW19	0.433455	0.51	17	999	1	2.66	6	3	1	0
RADX_HUMAN__RADX_HUMAN__1710	Q6NSI4;Q6NSI4	0.433104	0.333	13	999	1	0.649	1	1	1	0
UVSSA_HUMAN__ERCC3_HUMAN__1491	P19447;Q2YD98	0.432986	0.524	21	869	0	0.398	0	6	0	1
BARD1_HUMAN__ORC6_HUMAN__1029	Q99728;Q9Y5N6	0.432954	0.686	68	0	0	0.457	0	0	0	1
TOP3A_HUMAN__CHK1_HUMAN__1477	O14757;Q13472	0.432835	0.434	53	744	0	1.1	0	1	0	1
F111A_HUMAN__NEIL1_HUMAN__1001	Q96FI4;Q96PZ2	0.4323	0.548	28	0	0	0.126	1	1	1	0
APLF_HUMAN__MSH3_HUMAN__1648	P20585;Q8IW19	0.43189	0.333	6	455	0	2.66	2	2	1	0
SMAL1_HUMAN__RFA1_HUMAN__1570	P27694;Q9NZC9	0.431772	0.472	24	996	0	2.43	2	10	1	0
PDS5B_HUMAN__RFA2_HUMAN__1717	P15927;Q9NTI5	0.431571	0.333	41	233	0	29.5	0	1	0	1
RN168_HUMAN__PALB2_HUMAN__1757	Q86YC2;Q8IYW5	0.43135	0.403	62	918	0	0.477	0	4	0	1
CUL4A_HUMAN__UBXN7_HUMAN__1248	O94888;Q13619	0.431286	0.333	16	771	0	24	7	3	1	0
DDB1_HUMAN__EME1_HUMAN__1710	Q16531;Q96AY2	0.431122	0.792	24	527	0	1.12	0	1	0	1
XRCC1_HUMAN__PCNA_HUMAN__894	P12004;P18887	0.431054	0.333	42	856	0	27.4	0	8	0	1
TP53B_HUMAN__MD2L2_HUMAN__2183	Q12888;Q9UI95	0.43098	0.333	22	963	0	1.03	1	2	1	0
RN168_HUMAN__UBP7_HUMAN__1673	Q8IYW5;Q93009	0.429248	0.543	46	607	0	0.866	0	2	0	1
OGG1_HUMAN__HUS1_HUMAN__625	O15527;O60921	0.428677	0.333	10	570	0	0.058	0	2	0	1
CYREN_HUMAN__MD2L2_HUMAN__368	Q9BWK5;Q9UI95	0.42827	0.83	88	243	0	0.489	0	0	0	1
FACD2_HUMAN__RAD18_HUMAN__1946	Q9BXW9;Q9NS91	0.428242	0.333	42	939	0	3.39	0	5	0	1
DDB1_HUMAN__SMC6_HUMAN__2231	Q16531;Q96SB8	0.428097	0.821	39	445	0	4.96	0	0	0	1
DDB1_HUMAN__SSRP1_HUMAN__1849	Q08945;Q16531	0.427503	0.333	41	455	0	65.1	2	3	1	0
ACD_HUMAN__DPOA2_HUMAN__1056	Q14181;Q96AP0	0.426628	0.633	88	511	0	0.977	0	0	0	1
RN168_HUMAN__PCNA_HUMAN__832	P12004;Q8IYW5	0.425862	0.853	59	0	0	0.866	0	0	0	1
SHLD3_HUMAN__SHLD3_HUMAN__500	Q6ZNX1;Q6ZNX1	0.42558	0.333	30	999	0	0.0002	0	0	0	1
DCR1A_HUMAN__CAF1B_HUMAN__1599	Q13112;Q6PJP8	0.425259	0.906	39	0	0	0.141	0	0	0	1
ERCC5_HUMAN__NTH_HUMAN__1498	P28715;P78549	0.425227	0.333	40	768	0	0	0	2	0	1
SLN11_HUMAN__CCNA2_HUMAN__1333	P20248;Q7Z7L1	0.42516	0.333	32	310	0	2.1	0	1	0	1
POTE1_HUMAN__TE2IP_HUMAN__1033	Q9NUX5;Q9NYB0	0.4249	0.333	44	999	0	0.523	10	7	1	0
TERF1_HUMAN__RECQ4_HUMAN__1647	O94761;P54274	0.424523	0.364	43	741	0	0.304	2	1	1	0
FAP24_HUMAN__ATRIP_HUMAN__1006	Q8WXE1;Q9BTP7	0.424242	0.333	89	807	0	0.339	0	1	0	1
TERF2_HUMAN__WRN_HUMAN__1974	Q14191;Q15554	0.423847	0.333	10	918	0	0.746	8	6	1	0
CTF8_HUMAN__DPOE1_HUMAN__2407	P0CG13;Q07864	0.423815	0.807	38	840	0	1.63	0	0	0	1
UBP7_HUMAN__ERCC6_HUMAN__2595	Q03468;Q93009	0.423707	0.333	33	847	0	0.665	0	8	0	1
FANCE_HUMAN__ORC3_HUMAN__1247	Q9HB96;Q9UBD5	0.423698	0.886	38	0	0	0.408	0	0	0	1
TP53B_HUMAN__UBP1_HUMAN__2757	O94782;Q12888	0.421834	0.333	16	429	0	1.29	0	1	0	1
DCR1B_HUMAN__RAD50_HUMAN__1844	Q92878;Q9H816	0.421776	0.333	6	356	0	0	0	2	0	1
CAF1A_HUMAN__CDC7_HUMAN__1530	O00311;Q13111	0.421411	0.333	45	549	0	0.621	1	2	1	0
ESCO1_HUMAN__ESCO1_HUMAN__1680	Q5FWF5;Q5FWF5	0.419516	0.333	54	999	1	0.171	3	0	0	0
CYREN_HUMAN__XRCC4_HUMAN__493	Q13426;Q9BWK5	0.419499	0.333	16	685	0	0.489	0	1	0	1
PRI2_HUMAN__RFA2_HUMAN__779	P15927;P49643	0.419448	0.333	50	971	0	5.49	3	1	1	0
FANCI_HUMAN__TIM_HUMAN__2536	Q9NVI1;Q9UNS1	0.419343	0.824	36	830	0	2.52	0	0	0	1
ETAA1_HUMAN__ATRIP_HUMAN__1717	Q8WXE1;Q9NY74	0.419317	0.333	7	913	0	0.039	0	3	0	1
MCM9_HUMAN__MCM3_HUMAN__1951	P25205;Q9NXL9	0.417791	0.538	241	998	0	0.227	0	0	0	1
RAD18_HUMAN__RHNO1_HUMAN__733	Q9BSD3;Q9NS91	0.417681	0.417	12	482	0	4e-06	0	2	0	1
TP53B_HUMAN__SMC6_HUMAN__3063	Q12888;Q96SB8	0.417603	0.333	21	590	0	4.96	2	2	1	0
RECQ5_HUMAN__RFA3_HUMAN__1112	O94762;P35244	0.417502	0.333	21	191	0	1.97	0	1	0	1
XPA_HUMAN__TOP3A_HUMAN__1274	P23025;Q13472	0.416809	0.333	21	352	0	1.1	1	1	1	0
RA54B_HUMAN__ELOA1_HUMAN__1708	Q14241;Q9Y620	0.41628	0.333	13	252	0	0.273	0	1	0	1
RAD1_HUMAN__FEN1_HUMAN__662	O60671;P39748	0.41543	0.333	65	875	0	1.44	0	4	0	1
RAD52_HUMAN__BRCA1_HUMAN__2281	P38398;P43351	0.415176	0.613	37	987	0	0.154	1	1	1	0
SSRP1_HUMAN__MSH6_HUMAN__2069	P52701;Q08945	0.414851	0.333	8	610	0	64.8	1	1	1	0
DDB2_HUMAN__DCR1C_HUMAN__1119	Q92466;Q96SD1	0.413548	0.333	32	412	0	0.698	0	2	0	1
CAF1A_HUMAN__WRN_HUMAN__2388	Q13111;Q14191	0.412834	0.333	33	674	0	0.746	0	5	0	1
TP53B_HUMAN__BARD1_HUMAN__2749	Q12888;Q99728	0.412679	0.406	23	868	0	0.457	1	1	1	0
MSH2_HUMAN__CUL2_HUMAN__1679	P43246;Q13617	0.41231	0.492	40	260	0	32.3	0	1	0	1
TERF2_HUMAN__RAD51_HUMAN__881	Q06609;Q15554	0.411897	0.789	49	243	0	1.22	0	0	0	1
DCR1C_HUMAN__DCR1B_HUMAN__1224	Q96SD1;Q9H816	0.411809	0.333	40	306	0	0	0	0	0	1
XPF_HUMAN__STAG2_HUMAN__2147	Q8N3U4;Q92889	0.411638	0.507	25	312	0	1.98	1	1	1	0
ELOF1_HUMAN__RAD18_HUMAN__578	P60002;Q9NS91	0.411552	0.906	32	0	0	3.39	0	0	0	1
MLH1_HUMAN__POLH_HUMAN__1469	P40692;Q9Y253	0.411082	0.567	20	647	0	0.103	0	3	0	1
RECQ5_HUMAN__SMC5_HUMAN__2092	O94762;Q8IY18	0.409855	0.467	5	415	0	1.97	0	1	0	1
FIRRM_HUMAN__RA54B_HUMAN__1763	Q9NSG2;Q9Y620	0.409506	0.852	81	342	0	0.232	0	0	0	1
RNF8_HUMAN__RECQ4_HUMAN__1693	O76064;O94761	0.409497	0.333	36	401	0	0.304	0	4	0	1
XRCC6_HUMAN__DCR1B_HUMAN__1141	P12956;Q9H816	0.40908	0.87	41	548	0	0	0	0	0	1
UBP7_HUMAN__UVSSA_HUMAN__1811	Q2YD98;Q93009	0.407199	0.467	30	999	0	0.398	0	8	0	1
FANCM_HUMAN__ETAA1_HUMAN__2974	Q8IYD8;Q9NY74	0.406579	0.641	26	611	0	0.039	0	1	0	1
FAP24_HUMAN__PMS1_HUMAN__1147	P54277;Q9BTP7	0.406047	0.891	46	354	0	0.339	0	0	0	1
RTEL1_HUMAN__SLX1_HUMAN__1494	Q9BQ83;Q9NZ71	0.405905	0.762	87	344	0	0.063	0	0	0	1
TE2IP_HUMAN__MDC1_HUMAN__2488	Q14676;Q9NYB0	0.405596	0.333	42	473	0	29.7	1	1	1	0
FANCG_HUMAN__FAN1_HUMAN__1639	O15287;Q9Y2M0	0.405442	0.588	17	787	0	0.171	0	1	0	1
FACD2_HUMAN__ETAA1_HUMAN__2377	Q9BXW9;Q9NY74	0.405321	0.614	19	547	0	0.039	0	1	0	1
ATRIP_HUMAN__RFA2_HUMAN__1061	P15927;Q8WXE1	0.405196	0.333	61	979	0	1.36	0	6	0	1
XRCC6_HUMAN__TOP1_HUMAN__1374	P11387;P12956	0.404397	0.333	10	843	0	91.5	1	7	1	0
FANCJ_HUMAN__PALB2_HUMAN__2435	Q86YC2;Q9BX63	0.404387	0.333	70	998	0	0.302	1	1	1	0
RAD1_HUMAN__RAD1_HUMAN__564	O60671;O60671	0.403881	0.333	32	999	0	1.44	0	1	0	1
TERF1_HUMAN__RAD50_HUMAN__1751	P54274;Q92878	0.402947	0.333	13	692	0	1.72	0	1	0	1
FANCL_HUMAN__DPOA2_HUMAN__973	Q14181;Q9NW38	0.401757	0.721	80	0	0	0.19	0	0	0	1
3MG_HUMAN__MDC1_HUMAN__2387	P29372;Q14676	0.400796	0.333	8	184	0	16.2	0	1	0	1
UBP7_HUMAN__CHK1_HUMAN__1578	O14757;Q93009	0.400392	0.333	39	900	0	6.89	0	8	0	1
CUL4A_HUMAN__ORC1_HUMAN__1620	Q13415;Q13619	0.400361	0.333	28	0	0	1	0	1	0	1
RAD51_HUMAN__PCNA_HUMAN__600	P12004;Q06609	0.400347	0.573	32	937	0	1.22	0	2	0	1
PARP1_HUMAN__PDS5A_HUMAN__2351	P09874;Q29RF7	0.400244	0.333	43	197	0	26.9	0	2	0	1
BRCA1_HUMAN__WAPL_HUMAN__3053	P38398;Q7Z5K2	0.399638	0.431	51	272	0	2.24	0	1	0	1
STAG2_HUMAN__MD2L2_HUMAN__1442	Q8N3U4;Q9UI95	0.399451	0.588	34	177	0	1.03	0	2	0	1
SMC1A_HUMAN__DCC1_HUMAN__1626	Q14683;Q9BVC3	0.399263	0.978	30	351	0	1.61	0	0	0	1
ERCC8_HUMAN__ELOF1_HUMAN__479	P60002;Q13216	0.398035	0.748	45	385	0	0.198	0	0	0	1
PRI2_HUMAN__RFA3_HUMAN__630	P35244;P49643	0.397419	0.333	35	935	0	5.49	0	1	0	1
TP53B_HUMAN__SCC4_HUMAN__2585	Q12888;Q9Y6X3	0.39641	0.333	11	502	0	5.03	1	1	1	0
RAD21_HUMAN__RAD9A_HUMAN__1022	O60216;Q99638	0.396219	0.826	48	345	0	3.21	0	0	0	1
BARD1_HUMAN__CTIP_HUMAN__1674	Q99708;Q99728	0.395884	0.333	22	999	0	0.457	0	7	0	1
PINX1_HUMAN__MD2L2_HUMAN__539	Q96BK5;Q9UI95	0.395281	0.868	91	0	0	1.03	0	0	0	1
XRCC6_HUMAN__TE2IP_HUMAN__1008	P12956;Q9NYB0	0.395158	0.415	41	954	0	29.7	3	5	1	0
FANCJ_HUMAN__RAD50_HUMAN__2561	Q92878;Q9BX63	0.395133	0.333	44	723	0	0.302	0	2	0	1
TP53B_HUMAN__NSE1_HUMAN__2238	Q12888;Q8WV22	0.395078	0.333	29	369	0	4.49	1	1	1	0
DNLI3_HUMAN__APEX1_HUMAN__1327	P27695;P49916	0.394995	0.356	15	973	0	14.2	0	1	0	1
RFA1_HUMAN__MLH1_HUMAN__1372	P27694;P40692	0.394815	0.333	27	684	0	10.9	0	2	0	1
SP16H_HUMAN__RA51C_HUMAN__1423	O43502;Q9Y5B9	0.394465	0.655	88	0	0	1.19	0	0	0	1
ACD_HUMAN__TE2IP_HUMAN__857	Q96AP0;Q9NYB0	0.394451	0.354	16	999	0	0.977	9	4	1	0
CTC1_HUMAN__SHLD2_HUMAN__2052	Q2NKJ3;Q86V20	0.394323	0.681	70	661	0	0	0	0	0	1
SSRP1_HUMAN__TIM_HUMAN__1917	Q08945;Q9UNS1	0.393914	0.333	23	771	0	2.52	3	3	1	0
PARP1_HUMAN__SSRP1_HUMAN__1723	P09874;Q08945	0.393873	0.333	8	750	0	65.1	3	5	1	0
CYREN_HUMAN__CYREN_HUMAN__314	Q9BWK5;Q9BWK5	0.393813	0.4	40	999	0	0.489	0	0	0	1
TP53B_HUMAN__SMC5_HUMAN__3073	Q12888;Q8IY18	0.393731	0.333	19	641	0	4.46	1	2	1	0
FANCG_HUMAN__FANCM_HUMAN__2670	O15287;Q8IYD8	0.39322	0.568	27	999	0	0.097	1	8	1	0
ORC1_HUMAN__DTL_HUMAN__1591	Q13415;Q9NZJ0	0.393078	0.333	57	856	0	1	0	0	0	1
FANCI_HUMAN__FANCI_HUMAN__2656	Q9NVI1;Q9NVI1	0.392805	0.363	34	999	0	19.3	0	2	0	1
RECQ4_HUMAN__RFA1_HUMAN__1824	O94761;P27694	0.392363	0.333	44	916	0	0.304	0	1	0	1
ERCC6_HUMAN__SLX4_HUMAN__3327	Q03468;Q8IY92	0.392035	0.333	5	387	0	0.426	0	1	0	1
BRCA1_HUMAN__RECQ4_HUMAN__3071	O94761;P38398	0.39106	0.598	34	777	0	0.304	1	1	1	0
DPOA2_HUMAN__PRI2_HUMAN__1107	P49643;Q14181	0.39103	0.379	29	999	0	5.49	1	4	1	0
ORC4_HUMAN__RECQ4_HUMAN__1644	O43929;O94761	0.39065	0.333	22	619	0	0.304	0	1	0	1
PARP1_HUMAN__FSCN1_HUMAN__1507	P09874;Q16658	0.390333	0.333	14	0	0	145	0	1	0	1
UBE2T_HUMAN__TRAIP_HUMAN__666	Q9BWF2;Q9NPD8	0.389332	0.594	83	408	0	0	0	0	0	1
MCMBP_HUMAN__DBF4A_HUMAN__1316	Q9BTE3;Q9UBU7	0.388609	0.539	47	732	0	0.349	0	1	0	1
GEN_HUMAN__EXO1_HUMAN__1754	Q17RS7;Q9UQ84	0.388045	0.333	6	720	0	0.179	0	0	0	1
MCM6_HUMAN__ORC1_HUMAN__1682	Q13415;Q14566	0.387662	0.333	38	997	0	1	0	2	0	1
PARP1_HUMAN__TP53B_HUMAN__2986	P09874;Q12888	0.387509	0.333	18	879	0	32	0	2	0	1
CUL2_HUMAN__FAF1_HUMAN__1395	Q13617;Q9UNN5	0.386843	0.333	33	700	0	32.2	3	2	1	0
RFA1_HUMAN__MSH6_HUMAN__1976	P27694;P52701	0.386406	0.333	37	910	0	64.8	0	1	0	1
TP53B_HUMAN__TERF2_HUMAN__2514	Q12888;Q15554	0.386394	0.333	7	811	0	11.7	2	1	1	0
RFA3_HUMAN__TIPIN_HUMAN__422	P35244;Q9BVW5	0.386316	0.667	14	997	0	2.77	1	2	1	0
TERF2_HUMAN__DPOD1_HUMAN__1649	P28340;Q15554	0.385091	0.333	63	681	0	11.7	0	1	0	1
SMC5_HUMAN__POLH_HUMAN__1814	Q8IY18;Q9Y253	0.384869	0.625	32	356	0	0.103	0	1	0	1
CCNA2_HUMAN__DONS_HUMAN__998	P20248;Q9NYP3	0.383618	0.707	49	410	0	0.389	0	0	0	1
MUTYH_HUMAN__MSH2_HUMAN__1480	P43246;Q9UIF7	0.383119	0.333	27	946	0	0.312	1	2	1	0
FANCB_HUMAN__FACD2_HUMAN__2310	Q8NB91;Q9BXW9	0.383049	0.351	58	999	0	0	0	1	0	1
BARD1_HUMAN__ELOA1_HUMAN__1575	Q14241;Q99728	0.382986	0.333	36	0	0	0.457	0	1	0	1
FANCI_HUMAN__RAD18_HUMAN__1823	Q9NS91;Q9NVI1	0.382171	0.333	11	754	0	3.39	0	1	0	1
SLX4_HUMAN__NBN_HUMAN__2588	O60934;Q8IY92	0.381714	0.347	25	703	0	0.426	0	2	0	1
SSRP1_HUMAN__SSRP1_HUMAN__1418	Q08945;Q08945	0.381491	0.333	18	999	0	65.1	0	0	0	1
CUL4A_HUMAN__XRCC6_HUMAN__1368	P12956;Q13619	0.381026	0.333	17	264	0	24	0	1	0	1
TE2IP_HUMAN__DPOLA_HUMAN__1861	P09884;Q9NYB0	0.38059	0.333	21	576	0	5.46	0	1	0	1
ELOA1_HUMAN__RFA2_HUMAN__1068	P15927;Q14241	0.380297	0.348	44	0	0	5.47	0	1	0	1
ELOA1_HUMAN__ELOA1_HUMAN__1596	Q14241;Q14241	0.380223	0.333	44	999	1	5.47	0	0	0	0
XRCC6_HUMAN__CAF1A_HUMAN__1565	P12956;Q13111	0.380174	0.333	55	409	0	6.08	0	3	0	1
PRI2_HUMAN__RFA1_HUMAN__1125	P27694;P49643	0.380049	0.333	26	959	0	5.49	1	2	1	0
PCNA_HUMAN__RECQ4_HUMAN__1469	O94761;P12004	0.379507	0.333	23	597	0	0.304	0	1	0	1
TERF1_HUMAN__ESCO2_HUMAN__1040	P54274;Q56NI9	0.379392	0.758	55	0	0	1.03	0	0	0	1
CCNE1_HUMAN__DPOLA_HUMAN__1872	P09884;P24864	0.379153	0.471	34	508	0	1.04	0	1	0	1
CTIP_HUMAN__MD2L2_HUMAN__1108	Q99708;Q9UI95	0.378982	0.498	109	604	0	1.03	0	0	0	1
BRCA1_HUMAN__ELOA1_HUMAN__2661	P38398;Q14241	0.378922	0.333	57	542	0	2.24	0	1	0	1
MCM9_HUMAN__MCM4_HUMAN__2006	P33991;Q9NXL9	0.378444	0.482	175	998	0	0.227	0	0	0	1
ESCO2_HUMAN__PDS5A_HUMAN__1938	Q29RF7;Q56NI9	0.37818	0.647	100	986	0	1.03	0	0	0	1
FSCN1_HUMAN__RFA1_HUMAN__1109	P27694;Q16658	0.378036	0.333	31	0	0	89	0	1	0	1
NSE1_HUMAN__RECQ4_HUMAN__1474	O94761;Q8WV22	0.377378	0.333	15	501	0	0.304	0	1	0	1
RECQ4_HUMAN__RFC3_HUMAN__1564	O94761;P40938	0.37712	0.333	27	542	0	0.304	0	1	0	1
PARP1_HUMAN__RFA2_HUMAN__1284	P09874;P15927	0.376635	0.333	27	922	0	122	2	6	1	0
DDB1_HUMAN__CDT1_HUMAN__1686	Q16531;Q9H211	0.376514	0.333	34	976	0	0.731	0	5	0	1
DNLI3_HUMAN__TE2IP_HUMAN__1408	P49916;Q9NYB0	0.376271	0.333	34	167	0	14.2	0	1	0	1
TERF1_HUMAN__FACD2_HUMAN__1890	P54274;Q9BXW9	0.375305	0.333	52	663	0	1.72	0	2	0	1
DNLI1_HUMAN__DPOD1_HUMAN__2026	P18858;P28340	0.375219	0.333	45	973	0	20.5	0	1	0	1
APEX1_HUMAN__RADX_HUMAN__1173	P27695;Q6NSI4	0.374931	0.333	9	0	0	0.649	0	1	0	1
CUL2_HUMAN__RECQ4_HUMAN__1953	O94761;Q13617	0.374769	0.333	31	292	0	0.304	0	1	0	1
CYREN_HUMAN__DYL1_HUMAN__246	P63167;Q9BWK5	0.374705	0.87	59	0	0	0.489	0	0	0	1
CDC7_HUMAN__CLSPN_HUMAN__1913	O00311;Q9HAW4	0.373856	0.394	33	940	0	0.621	0	4	0	1
LLR1_HUMAN__MCM10_HUMAN__1289	Q7L590;Q96L50	0.373633	0.944	24	416	0	0.16	0	0	0	1
FAP24_HUMAN__XPF_HUMAN__1131	Q92889;Q9BTP7	0.37335	0.54	163	981	0	0.339	0	0	0	1
ERCC6_HUMAN__DPOD1_HUMAN__2600	P28340;Q03468	0.373347	0.333	12	719	0	0.665	0	1	0	1
TP53B_HUMAN__NBN_HUMAN__2726	O60934;Q12888	0.3733	0.333	22	923	0	11.5	1	5	1	0
XRCC6_HUMAN__WRN_HUMAN__2041	P12956;Q14191	0.37219	0.333	12	998	0	0.746	10	12	1	0
EME1_HUMAN__BRCA1_HUMAN__2433	P38398;Q96AY2	0.37194	0.333	18	880	0	1.12	1	1	1	0
CAF1B_HUMAN__ORC1_HUMAN__1420	Q13112;Q13415	0.371613	0.498	69	552	0	1	0	0	0	1
TDG_HUMAN__RAD9A_HUMAN__801	Q13569;Q99638	0.371324	0.333	57	499	0	0.805	0	3	0	1
ELOA1_HUMAN__RFA3_HUMAN__919	P35244;Q14241	0.370758	0.591	22	0	0	5.47	0	1	0	1
BRCA2_HUMAN__FANCG_HUMAN__4040	O15287;P51587	0.370599	0.333	25	997	0	0.173	0	8	0	1
SSRP1_HUMAN__RFA3_HUMAN__830	P35244;Q08945	0.370578	0.333	45	0	0	65.1	0	1	0	1
APLF_HUMAN__XPC_HUMAN__1451	Q01831;Q8IW19	0.370528	0.333	27	824	0	2.66	2	3	1	0
DPOD1_HUMAN__PRI2_HUMAN__1616	P28340;P49643	0.370313	0.467	20	992	0	5.49	0	1	0	1
TP53B_HUMAN__RAD9A_HUMAN__2363	Q12888;Q99638	0.369568	0.333	16	905	0	3.21	1	1	1	0
ATAD5_HUMAN__PALB2_HUMAN__3030	Q86YC2;Q96QE3	0.369426	0.813	50	366	0	0.287	0	0	0	1
DPOD3_HUMAN__RFA1_HUMAN__1082	P27694;Q15054	0.369144	0.333	20	928	0	11.8	0	2	0	1
BRCA1_HUMAN__MSH6_HUMAN__3223	P38398;P52701	0.368724	0.472	36	996	0	2.24	0	4	0	1
RECQ5_HUMAN__RTEL1_HUMAN__2210	O94762;Q9NZ71	0.36826	0.587	42	778	0	0.453	0	0	0	1
NTH_HUMAN__RFA1_HUMAN__928	P27694;P78549	0.367985	0.529	17	154	0	3.34	0	1	0	1
XPA_HUMAN__ERCC5_HUMAN__1459	P23025;P28715	0.367179	0.333	16	992	0	0	0	1	0	1
RD23B_HUMAN__RFC2_HUMAN__763	P35250;P54727	0.366918	0.333	55	372	0	38.1	0	1	0	1
STK19_HUMAN__DPOE1_HUMAN__2540	P49842;Q07864	0.366757	0.333	19	430	0	0.845	1	1	1	0
MCM9_HUMAN__MCM2_HUMAN__2047	P49736;Q9NXL9	0.366564	0.335	266	900	0	0.227	0	0	0	1
NHEJ1_HUMAN__XRCC6_HUMAN__908	P12956;Q9H9Q4	0.366271	0.333	22	999	0	4.21	0	1	0	1
CTIP_HUMAN__PCNA_HUMAN__1158	P12004;Q99708	0.366267	0.333	12	640	0	1.84	0	4	0	1
HUS1_HUMAN__RHNO1_HUMAN__518	O60921;Q9BSD3	0.366187	0.333	48	985	0	4e-06	1	4	1	0
ERCC1_HUMAN__ERCC1_HUMAN__594	P07992;P07992	0.365619	0.333	57	999	0	3.05	0	1	0	1
HROB_HUMAN__STN1_HUMAN__1015	Q8N3J3;Q9H668	0.365103	0.881	45	199	0	0.108	0	0	0	1
XRCC5_HUMAN__TERT_HUMAN__1864	O14746;P13010	0.3648	0.333	39	948	0	0.065	0	3	0	1
MCM9_HUMAN__MCM6_HUMAN__1964	Q14566;Q9NXL9	0.364797	0.337	310	982	0	0.227	0	0	0	1
XRCC5_HUMAN__NBN_HUMAN__1486	O60934;P13010	0.364289	0.333	24	889	0	11.5	0	2	0	1
BLM_HUMAN__UBP37_HUMAN__2396	P54132;Q86T82	0.364191	0.333	42	338	0	0.193	0	4	0	1
PSF1_HUMAN__PSF2_HUMAN__381	Q14691;Q9Y248	0.363611	0.333	7	999	1	5.55	8	5	1	0
TE2IP_HUMAN__XPF_HUMAN__1315	Q92889;Q9NYB0	0.363458	0.366	41	652	0	1.98	0	1	0	1
EXO1_HUMAN__CCNA2_HUMAN__1278	P20248;Q9UQ84	0.363313	0.333	26	879	0	0.676	0	1	0	1
RD23B_HUMAN__EXO5_HUMAN__782	P54727;Q9H790	0.363225	0.56	138	0	0	0.018	0	0	0	1
SLX4_HUMAN__PDS5A_HUMAN__3171	Q29RF7;Q8IY92	0.362902	0.333	25	0	0	0.426	0	1	0	1
PRI2_HUMAN__RFC1_HUMAN__1657	P35251;P49643	0.362778	0.333	36	768	0	5.49	0	1	0	1
RA51B_HUMAN__HELQ_HUMAN__1485	O15315;Q8TDG4	0.362711	0.333	9	635	0	0.186	4	2	1	0
FANCG_HUMAN__CLSPN_HUMAN__1961	O15287;Q9HAW4	0.362496	0.609	110	201	0	0.175	0	0	0	1
BRCA2_HUMAN__HUS1_HUMAN__3698	O60921;P51587	0.362445	0.81	56	755	0	0.173	0	0	0	1
FANCA_HUMAN__RFA1_HUMAN__2071	O15360;P27694	0.362218	0.4	25	997	0	0.275	0	6	0	1
FANCJ_HUMAN__MRE11_HUMAN__1957	P49959;Q9BX63	0.36148	0.619	21	998	0	0.302	0	6	0	1
EME1_HUMAN__EME1_HUMAN__1140	Q96AY2;Q96AY2	0.360836	0.659	42	999	0	1.12	0	0	0	1
BLM_HUMAN__TOPB1_HUMAN__2939	P54132;Q92547	0.360528	0.645	31	898	0	1.16	0	8	0	1
TP53B_HUMAN__UBE2T_HUMAN__2169	Q12888;Q9NPD8	0.360159	0.333	13	330	0	0	0	1	0	1
GEMI_HUMAN__RAD9A_HUMAN__600	O75496;Q99638	0.35988	0.846	41	0	0	3.21	0	0	0	1
ERCC6_HUMAN__XPF_HUMAN__2409	Q03468;Q92889	0.359456	0.706	17	934	0	0.665	0	1	0	1
TE2IP_HUMAN__BLM_HUMAN__1816	P54132;Q9NYB0	0.359415	0.333	41	452	0	1.4	0	1	0	1
TERF2_HUMAN__RFWD3_HUMAN__1316	Q15554;Q6PCD5	0.35939	0.677	65	180	0	0.244	0	0	0	1
PSF1_HUMAN__RFA1_HUMAN__812	P27694;Q14691	0.359065	0.333	25	350	0	5.55	0	2	0	1
DPOE1_HUMAN__DPOE1_HUMAN__4572	Q07864;Q07864	0.35879	0.333	11	999	0	1.63	0	1	0	1
XPA_HUMAN__PMS2_HUMAN__1135	P23025;P54278	0.357557	0.333	13	897	0	1.6	1	1	1	0
SP16H_HUMAN__SLF2_HUMAN__2220	Q8IX21;Q9Y5B9	0.357088	0.946	49	0	0	0.196	0	0	0	1
FANCL_HUMAN__FANCL_HUMAN__750	Q9NW38;Q9NW38	0.356972	0.333	37	999	1	0.19	0	2	0	0
SMC5_HUMAN__PDS5B_HUMAN__2548	Q8IY18;Q9NTI5	0.356873	0.333	16	696	0	4.46	0	1	0	1
ELOF1_HUMAN__ELOB_HUMAN__201	P60002;Q15370	0.356485	0.39	100	642	0	22.7	0	0	0	1
TONSL_HUMAN__CHK1_HUMAN__1854	O14757;Q96HA7	0.356378	0.438	130	258	0	1.32	0	0	0	1
TINF2_HUMAN__DTL_HUMAN__1181	Q9BSI4;Q9NZJ0	0.356201	0.46	95	0	0	0.876	0	0	0	1
SP16H_HUMAN__RECQ4_HUMAN__2255	O94761;Q9Y5B9	0.355842	0.386	19	341	0	0.304	0	1	0	1
XRCC4_HUMAN__NBN_HUMAN__1090	O60934;Q13426	0.355591	0.333	5	675	0	6.38	0	2	0	1
ZRAB3_HUMAN__WRN_HUMAN__2511	Q14191;Q5FWF4	0.355081	0.435	79	790	0	0.113	0	0	0	1
ELOF1_HUMAN__XPF_HUMAN__999	P60002;Q92889	0.355049	0.85	49	0	0	1.98	0	0	0	1
MCM9_HUMAN__SLX4_HUMAN__2977	Q8IY92;Q9NXL9	0.35453	0.333	9	152	0	0.227	0	1	0	1
SLF2_HUMAN__BRCA1_HUMAN__3036	P38398;Q8IX21	0.354338	0.333	37	515	0	0.196	1	1	1	0
NSE3_HUMAN__RECQ4_HUMAN__1512	O94761;Q96MG7	0.353811	0.364	11	345	0	0.304	0	1	0	1
OGG1_HUMAN__RMI2_HUMAN__492	O15527;Q96E14	0.353723	0.872	26	0	0	0.058	0	0	0	1
RA51D_HUMAN__TOPB1_HUMAN__1850	O75771;Q92547	0.353561	0.81	28	626	0	0.248	0	0	0	1
APEX1_HUMAN__PALB2_HUMAN__1504	P27695;Q86YC2	0.352435	0.866	67	300	0	0.477	0	0	0	1
PRI2_HUMAN__UBP37_HUMAN__1488	P49643;Q86T82	0.351365	0.611	6	231	0	0.193	0	1	0	1
MUTYH_HUMAN__TOPB1_HUMAN__2068	Q92547;Q9UIF7	0.350833	0.333	6	401	0	0.312	0	4	0	1
TINF2_HUMAN__STAG1_HUMAN__1709	Q8WVM7;Q9BSI4	0.350766	0.333	19	788	0	0.876	1	1	1	0
NHEJ1_HUMAN__CYREN_HUMAN__456	Q9BWK5;Q9H9Q4	0.350091	0.333	24	608	0	0.489	0	1	0	1
NSE3_HUMAN__MD2L2_HUMAN__515	Q96MG7;Q9UI95	0.349693	0.851	38	0	0	1.03	0	0	0	1
XRCC1_HUMAN__XRCC2_HUMAN__913	O43543;P18887	0.349419	0.822	30	748	0	0.088	0	0	0	1
RAD51_HUMAN__RAD52_HUMAN__757	P43351;Q06609	0.349396	0.333	45	999	0	0.154	3	16	1	0
ERCC3_HUMAN__XRCC6_HUMAN__1391	P12956;P19447	0.349373	0.85	20	765	0	3.9	0	0	0	1
XRCC1_HUMAN__APEX1_HUMAN__951	P18887;P27695	0.348272	0.333	33	999	0	27.4	1	4	1	0
BRCA1_HUMAN__RAD51_HUMAN__2202	P38398;Q06609	0.348074	0.576	11	999	0	1.22	9	20	1	0
SLF1_HUMAN__BRCA1_HUMAN__2921	P38398;Q9BQI6	0.347837	0.333	25	688	0	0.124	1	1	1	0
CDT1_HUMAN__FAF1_HUMAN__1196	Q9H211;Q9UNN5	0.345977	0.333	44	549	0	0.731	0	1	0	1
RNF8_HUMAN__UBE2T_HUMAN__682	O76064;Q9NPD8	0.345685	0.708	72	454	0	0	0	0	0	1
PARP1_HUMAN__DNLI1_HUMAN__1933	P09874;P18858	0.345401	0.333	25	703	0	31.8	0	2	0	1
3MG_HUMAN__3MG_HUMAN__596	P29372;P29372	0.344843	0.63	9	999	0	16.2	1	0	0	1
SPRTN_HUMAN__RECQ4_HUMAN__1697	O94761;Q9H040	0.343731	0.41	26	507	0	0.252	0	1	0	1
RAD51_HUMAN__RAD18_HUMAN__834	Q06609;Q9NS91	0.343713	0.333	26	994	0	1.22	0	3	0	1
FP100_HUMAN__ATRIP_HUMAN__1672	Q0VG06;Q8WXE1	0.342576	0.333	21	705	0	0.445	0	1	0	1
ERCC6_HUMAN__CTIP_HUMAN__2390	Q03468;Q99708	0.342515	0.333	26	471	0	0.665	0	2	0	1
XRCC6_HUMAN__TINF2_HUMAN__1060	P12956;Q9BSI4	0.342222	0.333	55	913	0	0.876	1	1	1	0
RECQ4_HUMAN__RFC4_HUMAN__1571	O94761;P35249	0.341907	0.333	21	629	0	0.304	0	1	0	1
TE2IP_HUMAN__CLSPN_HUMAN__1738	Q9HAW4;Q9NYB0	0.341843	0.333	19	0	0	2.12	0	1	0	1
MDC1_HUMAN__ABRX1_HUMAN__2498	Q14676;Q6UWZ7	0.341812	0.754	19	923	0	1.29	0	2	0	1
FANCA_HUMAN__BLM_HUMAN__2872	O15360;P54132	0.34176	0.333	22	999	0	0.275	1	8	1	0
TE2IP_HUMAN__RFA2_HUMAN__669	P15927;Q9NYB0	0.341131	0.333	39	599	0	29.7	0	1	0	1
SSRP1_HUMAN__RFA1_HUMAN__1325	P27694;Q08945	0.340856	0.433	10	380	0	65.1	0	1	0	1
CCNA2_HUMAN__MTBP_HUMAN__1336	P20248;Q96DY7	0.340795	0.644	29	562	0	0.138	1	2	1	0
RFA2_HUMAN__TOP2A_HUMAN__1801	P11388;P15927	0.339775	0.451	34	319	0	47	0	2	0	1
CCNA2_HUMAN__TOPB1_HUMAN__1954	P20248;Q92547	0.33889	0.524	103	678	0	1.16	0	0	0	1
TICRR_HUMAN__UBP37_HUMAN__2889	Q7Z2Z1;Q86T82	0.338613	0.733	40	0	0	0.193	0	0	0	1
SSRP1_HUMAN__DPOA2_HUMAN__1307	Q08945;Q14181	0.338565	0.333	29	364	0	10.1	1	1	1	0
PDS5A_HUMAN__CCNA2_HUMAN__1769	P20248;Q29RF7	0.338536	0.758	66	0	0	2.55	0	0	0	1
DPOA2_HUMAN__PSF3_HUMAN__814	Q14181;Q9BRX5	0.33845	0.736	29	622	0	10.1	0	0	0	1
MMS22_HUMAN__SMC6_HUMAN__2334	Q6ZRQ5;Q96SB8	0.337437	0.873	34	215	0	0.51	0	0	0	1
FANCI_HUMAN__TICRR_HUMAN__3238	Q7Z2Z1;Q9NVI1	0.337403	0.682	43	624	0	0.572	0	0	0	1
CIP2A_HUMAN__RFA2_HUMAN__1175	P15927;Q8TCG1	0.336878	0.333	58	0	0	5.25	0	1	0	1
TE2IP_HUMAN__TOP2A_HUMAN__1930	P11388;Q9NYB0	0.336767	0.333	36	0	0	29.7	0	1	0	1
TE2IP_HUMAN__ORC2_HUMAN__976	Q13416;Q9NYB0	0.336578	0.94	39	308	0	5.5	1	0	0	1
XRCC6_HUMAN__FAF1_HUMAN__1259	P12956;Q9UNN5	0.335754	0.333	7	184	0	32.2	0	1	0	1
RD23B_HUMAN__RECQ4_HUMAN__1617	O94761;P54727	0.334489	0.333	43	452	0	0.304	0	1	0	1
RTEL1_HUMAN__CHK1_HUMAN__1695	O14757;Q9NZ71	0.33391	0.827	25	387	0	0.453	0	0	0	1
TINF2_HUMAN__SLF2_HUMAN__1624	Q8IX21;Q9BSI4	0.333689	0.333	52	0	0	0.196	0	1	0	1
XRCC5_HUMAN__TE2IP_HUMAN__1131	P13010;Q9NYB0	0.333361	0.533	5	934	0	29.7	1	4	1	0
FACD2_HUMAN__BRCA1_HUMAN__3314	P38398;Q9BXW9	0.333086	0.333	32	999	0	2.24	3	7	1	0
ERCC6_HUMAN__PCNA_HUMAN__1754	P12004;Q03468	0.332201	0.333	15	459	0	0.665	0	2	0	1
RAD50_HUMAN__ELOB_HUMAN__1430	Q15370;Q92878	0.331497	0.333	19	0	0	60.3	0	1	0	1
CHK1_HUMAN__TOPB1_HUMAN__1998	O14757;Q92547	0.331269	0.333	36	989	0	1.16	0	1	0	1
DDB1_HUMAN__TIM_HUMAN__2348	Q16531;Q9UNS1	0.33091	0.72	44	254	0	2.52	0	0	0	1
ORC2_HUMAN__TOPB1_HUMAN__2099	Q13416;Q92547	0.329525	0.881	42	414	0	1.16	0	0	0	0
CCNA2_HUMAN__RFA2_HUMAN__702	P15927;P20248	0.328819	0.333	13	691	0	2.55	0	2	0	0
TE2IP_HUMAN__RFA3_HUMAN__520	P35244;Q9NYB0	0.328576	0.333	16	569	0	29.7	0	1	0	0
TINF2_HUMAN__DBF4A_HUMAN__1125	Q9BSI4;Q9UBU7	0.327876	0.631	74	0	0	0.349	0	0	0	0
SPRTN_HUMAN__RFC3_HUMAN__845	P40938;Q9H040	0.327508	0.333	58	714	0	0.252	0	1	0	0
PALB2_HUMAN__RAD51_HUMAN__1525	Q06609;Q86YC2	0.327142	0.341	43	999	0	0.477	9	22	1	0
RAD51_HUMAN__DTL_HUMAN__1069	Q06609;Q9NZJ0	0.326925	0.333	46	722	0	1.22	0	0	0	0
PARP1_HUMAN__CCNA2_HUMAN__1446	P09874;P20248	0.326229	0.333	37	665	0	2.55	0	1	0	0
PCNA_HUMAN__TIM_HUMAN__1469	P12004;Q9UNS1	0.326194	0.333	28	575	0	2.52	0	1	0	0
PDS5A_HUMAN__UBP37_HUMAN__2316	Q29RF7;Q86T82	0.326096	0.382	151	192	0	0.193	0	0	0	0
RTEL1_HUMAN__HUS1_HUMAN__1499	O60921;Q9NZ71	0.32573	0.759	58	290	0	0.453	0	0	0	0
DPOD4_HUMAN__DTL_HUMAN__837	Q9HCU8;Q9NZJ0	0.325646	0.333	7	731	0	1.97	0	1	0	0
HUS1_HUMAN__LLR1_HUMAN__694	O60921;Q96L50	0.324628	0.801	47	0	0	0.16	0	0	0	0
STN1_HUMAN__RFA2_HUMAN__638	P15927;Q9H668	0.324341	0.657	67	374	0	0.431	0	0	0	0
SHLD2_HUMAN__SHLD3_HUMAN__1085	Q6ZNX1;Q86V20	0.324098	0.909	95	999	1	0.0002	3	0	0	0
TE2IP_HUMAN__MRE11_HUMAN__1107	P49959;Q9NYB0	0.323244	0.548	31	929	0	29.7	0	4	0	0
XRCC5_HUMAN__SSRP1_HUMAN__1441	P13010;Q08945	0.322594	0.767	10	803	0	65.1	1	3	1	0
RECQ5_HUMAN__MCMBP_HUMAN__1633	O94762;Q9BTE3	0.321595	0.852	61	182	0	1.97	0	0	0	0
BRCA1_HUMAN__EXO1_HUMAN__2709	P38398;Q9UQ84	0.320887	0.333	9	981	0	0.676	0	1	0	0
PCNA_HUMAN__RFA3_HUMAN__382	P12004;P35244	0.320565	0.444	6	869	0	151	0	3	0	0
PSF2_HUMAN__DTL_HUMAN__915	Q9NZJ0;Q9Y248	0.320219	0.333	27	616	0	2.67	0	0	0	0
MRE11_HUMAN__RAD18_HUMAN__1203	P49959;Q9NS91	0.319836	0.333	23	648	0	3.39	0	3	0	0
ELOB_HUMAN__TIPIN_HUMAN__419	Q15370;Q9BVW5	0.319573	0.745	17	813	0	2.77	0	0	0	0
CUL2_HUMAN__DPOE4_HUMAN__862	Q13617;Q9NR33	0.319495	0.949	52	0	0	5.13	0	0	0	0
XRCC6_HUMAN__RAD50_HUMAN__1921	P12956;Q92878	0.319328	0.333	12	909	0	88.4	0	1	0	0
REV1_HUMAN__PCNA_HUMAN__1512	P12004;Q9UBZ9	0.319317	0.333	11	978	0	0.049	0	4	0	0
CTIP_HUMAN__TRAIP_HUMAN__1366	Q99708;Q9BWF2	0.31882	0.333	150	323	0	0.31	0	0	0	0
DPOA2_HUMAN__DPOD3_HUMAN__1064	Q14181;Q15054	0.31868	0.333	15	953	0	10.1	0	1	0	0
DDB1_HUMAN__SLX4_HUMAN__2974	Q16531;Q8IY92	0.31849	0.468	37	744	0	0.426	0	1	0	0
RN168_HUMAN__CDK2_HUMAN__869	P24941;Q8IYW5	0.318092	0.829	35	590	0	0.866	0	0	0	0
TE2IP_HUMAN__TOP1_HUMAN__1164	P11387;Q9NYB0	0.317658	0.333	29	251	0	29.7	1	1	1	0
HUS1_HUMAN__RFA1_HUMAN__896	O60921;P27694	0.316545	0.588	34	864	0	2.81	0	2	0	0
FACD2_HUMAN__SLX4_HUMAN__3285	Q8IY92;Q9BXW9	0.316238	0.333	52	992	0	0.426	0	3	0	0
PARP1_HUMAN__WDHD1_HUMAN__2143	O75717;P09874	0.315821	0.333	39	296	0	13.6	0	1	0	0
FACD2_HUMAN__MDC1_HUMAN__3540	Q14676;Q9BXW9	0.315555	0.394	44	936	0	5.3	2	3	1	0
NSE4A_HUMAN__NSE4A_HUMAN__770	Q9NXX6;Q9NXX6	0.315547	0.615	13	999	0	2.58	0	1	0	0
SLF1_HUMAN__RAD1_HUMAN__1340	O60671;Q9BQI6	0.31545	0.827	52	438	0	0.124	0	0	0	0
TINF2_HUMAN__TOPB1_HUMAN__1973	Q92547;Q9BSI4	0.315345	0.683	63	214	0	0.876	0	0	0	0
SSRP1_HUMAN__DPOE1_HUMAN__2995	Q07864;Q08945	0.314722	0.522	30	439	0	1.63	1	1	1	0
BRCA1_HUMAN__ORC2_HUMAN__2440	P38398;Q13416	0.31457	0.333	8	488	0	2.24	0	2	0	0
SCC4_HUMAN__PDS5A_HUMAN__1950	Q29RF7;Q9Y6X3	0.31439	0.865	32	988	0	5.03	0	0	0	0
PINX1_HUMAN__PCNA_HUMAN__589	P12004;Q96BK5	0.314278	0.787	50	0	0	3.64	0	0	0	0
ESCO2_HUMAN__ESCO2_HUMAN__1202	Q56NI9;Q56NI9	0.313946	0.333	55	999	0	1.03	0	0	0	0
RECQ5_HUMAN__RECQ5_HUMAN__1982	O94762;O94762	0.313444	0.333	24	999	1	1.97	2	0	0	0
TYDP1_HUMAN__EME2_HUMAN__987	A4GXA9;Q9NUW8	0.313128	0.937	37	163	0	0.027	0	0	0	0
PNKP_HUMAN__MUTYH_HUMAN__1067	Q96T60;Q9UIF7	0.313074	0.807	45	623	0	0.312	0	0	0	0
FAP20_HUMAN__FANCL_HUMAN__555	Q6NZ36;Q9NW38	0.312889	0.333	16	999	0	0	0	5	0	0
CAF1B_HUMAN__PCNA_HUMAN__820	P12004;Q13112	0.312828	0.349	21	933	0	12.9	0	2	0	0
MCM9_HUMAN__MCM7_HUMAN__1862	P33993;Q9NXL9	0.312789	0.423	182	997	0	0.227	0	0	0	0
PCNA_HUMAN__TICRR_HUMAN__2171	P12004;Q7Z2Z1	0.312788	0.538	13	195	0	0.572	0	0	0	0
UNG_HUMAN__RFA3_HUMAN__434	P13051;P35244	0.312647	0.333	10	294	0	11.3	0	2	0	0
GEMI_HUMAN__CCNA2_HUMAN__641	O75496;P20248	0.312108	0.333	45	882	0	2.55	5	5	1	0
PARP1_HUMAN__MCM3_HUMAN__1822	P09874;P25205	0.311121	0.633	20	749	0	106	1	1	1	0
TERF2_HUMAN__TOP1_HUMAN__1307	P11387;Q15554	0.311089	0.384	53	340	0	11.7	1	1	1	0
TCAB1_HUMAN__ATRIP_HUMAN__1339	Q8WXE1;Q9BUR4	0.310442	0.562	105	150	0	1.36	0	0	0	0
DPOD1_HUMAN__DPOD4_HUMAN__1214	P28340;Q9HCU8	0.310312	0.356	15	999	1	1.97	14	4	1	0
PALB2_HUMAN__CTF8_HUMAN__1307	P0CG13;Q86YC2	0.309878	0.783	40	0	0	0.477	0	0	0	0
SPRTN_HUMAN__RAD52_HUMAN__907	P43351;Q9H040	0.309812	0.856	44	237	0	0.154	0	0	0	0
MRE11_HUMAN__DNLI1_HUMAN__1627	P18858;P49959	0.309407	0.538	39	600	0	31.8	0	1	0	0
DNLI3_HUMAN__TOP1_HUMAN__1774	P11387;P49916	0.309298	0.561	38	811	0	14.2	1	1	1	0
SSRP1_HUMAN__PCNA_HUMAN__970	P12004;Q08945	0.309079	0.333	20	406	0	65.1	1	1	1	0
DPOA2_HUMAN__RFC5_HUMAN__938	P40937;Q14181	0.309044	0.333	14	916	0	10.1	0	1	0	0
MCM9_HUMAN__RIF1_HUMAN__3615	Q5UIP0;Q9NXL9	0.308685	0.812	62	0	0	0.227	0	0	0	0
DPOD4_HUMAN__DPOE2_HUMAN__634	P56282;Q9HCU8	0.308533	0.385	26	730	0	1.13	0	1	0	0
POTE1_HUMAN__TERF1_HUMAN__1073	P54274;Q9NUX5	0.308078	0.333	16	999	0	0.523	4	8	1	0
MUS81_HUMAN__CDK2_HUMAN__849	P24941;Q96NY9	0.307572	0.333	8	490	0	0.812	1	1	1	0
TE2IP_HUMAN__CAF1A_HUMAN__1355	Q13111;Q9NYB0	0.306583	0.333	29	0	0	6.08	0	1	0	0
DPOLM_HUMAN__MUS81_HUMAN__1045	Q96NY9;Q9NP87	0.306146	0.631	56	421	0	0.696	0	0	0	0
RECQ5_HUMAN__XRCC3_HUMAN__1337	O43542;O94762	0.306048	0.826	46	718	0	0.569	0	0	0	0
BRCA1_HUMAN__CCNE1_HUMAN__2273	P24864;P38398	0.305954	0.333	19	718	0	1.04	2	1	1	0
RAD18_HUMAN__MCM3_HUMAN__1303	P25205;Q9NS91	0.305871	0.333	9	469	0	3.39	0	1	0	0
RAD21_HUMAN__MCM2_HUMAN__1535	O60216;P49736	0.305683	0.333	38	351	0	32.1	0	1	0	0
RAD18_HUMAN__DBF4A_HUMAN__1169	Q9NS91;Q9UBU7	0.305675	0.333	15	651	0	0.349	0	2	0	0
BRCA1_HUMAN__RFA1_HUMAN__2479	P27694;P38398	0.305661	0.333	33	960	0	2.24	3	5	1	0
FANCG_HUMAN__TOP3A_HUMAN__1623	O15287;Q13472	0.305387	0.333	16	998	0	0.175	0	1	0	0
ERCC3_HUMAN__PCNA_HUMAN__1043	P12004;P19447	0.305307	0.64	38	172	0	3.9	0	0	0	0
RECQ4_HUMAN__TRAIP_HUMAN__1677	O94761;Q9BWF2	0.3047	0.529	85	446	0	0.304	0	0	0	0
BARD1_HUMAN__MSH2_HUMAN__1711	P43246;Q99728	0.304636	0.333	13	805	0	0.457	0	1	0	0
CAF1B_HUMAN__CAF1B_HUMAN__1118	Q13112;Q13112	0.304311	0.333	15	999	0	12.9	0	0	0	0
FANCM_HUMAN__RMI1_HUMAN__2673	Q8IYD8;Q9H9A7	0.304194	0.471	29	999	1	0.097	1	6	1	0
BLM_HUMAN__RFC1_HUMAN__2565	P35251;P54132	0.303841	0.333	25	843	0	1.4	0	2	0	0
RN168_HUMAN__RAD18_HUMAN__1066	Q8IYW5;Q9NS91	0.303678	0.333	13	849	0	0.866	0	0	0	0
RN168_HUMAN__UBE2T_HUMAN__768	Q8IYW5;Q9NPD8	0.303373	0.696	57	231	0	0	0	0	0	0
ERCC1_HUMAN__RFA1_HUMAN__913	P07992;P27694	0.302616	0.602	36	898	0	3.05	0	1	0	0
BRCA2_HUMAN__POLH_HUMAN__4131	P51587;Q9Y253	0.302419	0.537	18	674	0	0.103	6	4	1	0
DDB1_HUMAN__FACD2_HUMAN__2591	Q16531;Q9BXW9	0.302154	0.333	33	457	0	5.3	0	1	0	0
SLX4_HUMAN__BARD1_HUMAN__2611	Q8IY92;Q99728	0.301724	0.333	18	734	0	0.426	0	1	0	0
SMC5_HUMAN__SLF2_HUMAN__2274	Q8IX21;Q8IY18	0.301439	0.679	27	967	0	0.196	4	4	1	0
TINF2_HUMAN__DNLI1_HUMAN__1370	P18858;Q9BSI4	0.301273	0.766	47	434	0	0.876	0	0	0	0
DPOLM_HUMAN__MD2L2_HUMAN__705	Q9NP87;Q9UI95	0.300377	0.657	68	788	0	0.696	0	0	0	0
POLH_HUMAN__DPOD2_HUMAN__1182	P49005;Q9Y253	0.299735	0.333	31	829	0	0.103	0	2	0	0
NSE2_HUMAN__SLX4_HUMAN__2081	Q8IY92;Q96MF7	0.299445	0.439	22	557	0	0.426	0	1	0	0
MCM4_HUMAN__ORC6_HUMAN__1115	P33991;Q9Y5N6	0.299248	0.333	25	987	0	1.95	1	3	1	0
ELOB_HUMAN__PCNA_HUMAN__379	P12004;Q15370	0.298714	0.333	47	0	0	60.3	0	1	0	0
ETAA1_HUMAN__DNA2_HUMAN__1986	P51530;Q9NY74	0.297358	0.935	41	467	0	0.039	0	0	0	0
SLF2_HUMAN__NSE3_HUMAN__1477	Q8IX21;Q96MG7	0.296749	0.333	19	904	0	0.196	2	1	1	0
TE2IP_HUMAN__ORC5_HUMAN__834	O43913;Q9NYB0	0.296553	0.867	25	0	0	8.41	0	0	0	0
CCNA2_HUMAN__CCNE1_HUMAN__842	P20248;P24864	0.296045	0.356	29	903	0	1.04	0	0	0	0
FIRRM_HUMAN__MCM9_HUMAN__1996	Q9NSG2;Q9NXL9	0.295838	0.897	65	0	0	0.227	0	0	0	0
FACD2_HUMAN__BARD1_HUMAN__2228	Q99728;Q9BXW9	0.295826	0.333	34	783	0	0.457	0	1	0	0
TE2IP_HUMAN__RFC4_HUMAN__762	P35249;Q9NYB0	0.295275	0.333	28	558	0	29.7	0	1	0	0
MSH3_HUMAN__MLH3_HUMAN__2590	P20585;Q9UHC1	0.295213	0.854	57	999	0	0.035	0	0	0	0
SP16H_HUMAN__TOPB1_HUMAN__2569	Q92547;Q9Y5B9	0.295018	0.467	65	240	0	1.16	0	0	0	0
XRCC2_HUMAN__XRCC2_HUMAN__560	O43543;O43543	0.294965	0.338	65	999	0	0.088	0	0	0	0
FANCJ_HUMAN__FACD2_HUMAN__2700	Q9BX63;Q9BXW9	0.294401	0.333	23	997	0	0.302	0	6	0	0
FANCB_HUMAN__FANCE_HUMAN__1395	Q8NB91;Q9HB96	0.294369	0.333	34	999	0	0	0	1	0	0
RNH2B_HUMAN__RFA3_HUMAN__433	P35244;Q5TBB1	0.293794	0.333	11	0	0	17.5	0	1	0	0
HROB_HUMAN__MD2L2_HUMAN__858	Q8N3J3;Q9UI95	0.293649	0.721	74	0	0	0.108	0	0	0	0
TE2IP_HUMAN__WDHD1_HUMAN__1528	O75717;Q9NYB0	0.293572	0.333	9	0	0	13.6	0	1	0	0
MUTYH_HUMAN__MD2L2_HUMAN__757	Q9UI95;Q9UIF7	0.293487	0.47	83	167	0	0.312	0	0	0	0
FANCA_HUMAN__FANCM_HUMAN__3503	O15360;Q8IYD8	0.293089	0.333	11	999	0	0.097	3	18	1	0
MRE11_HUMAN__MSH2_HUMAN__1642	P43246;P49959	0.292863	0.333	8	847	0	41.6	0	2	0	0
RNF8_HUMAN__RFWD3_HUMAN__1259	O76064;Q6PCD5	0.292837	0.86	43	330	0	0.244	0	0	0	0
CCNA2_HUMAN__TOP2A_HUMAN__1963	P11388;P20248	0.292502	0.333	10	982	0	2.55	0	0	0	0
EXO1_HUMAN__PDS5A_HUMAN__2183	Q29RF7;Q9UQ84	0.292332	0.841	63	189	0	0.676	0	0	0	0
SP16H_HUMAN__STAG1_HUMAN__2305	Q8WVM7;Q9Y5B9	0.291161	0.667	64	244	0	23.5	0	0	0	0
CCNE1_HUMAN__CDT1_HUMAN__956	P24864;Q9H211	0.291138	0.368	48	832	0	0.731	0	1	0	0
TYDP2_HUMAN__SMC3_HUMAN__1579	O95551;Q9UQE7	0.290513	0.911	30	0	0	3.78	0	0	0	0
ERCC1_HUMAN__RAD52_HUMAN__715	P07992;P43351	0.289164	0.613	25	974	0	0.154	0	4	0	0
RFA3_HUMAN__RFC2_HUMAN__475	P35244;P35250	0.288906	0.333	25	859	0	38.1	1	3	1	0
XRCC1_HUMAN__TOP1_HUMAN__1398	P11387;P18887	0.288142	0.339	57	709	0	27.4	1	1	1	0
RAD51_HUMAN__ORC1_HUMAN__1200	Q06609;Q13415	0.288088	0.333	49	623	0	1	0	0	0	0
PARP1_HUMAN__SPRTN_HUMAN__1503	P09874;Q9H040	0.287831	0.333	29	458	0	0.252	0	1	0	0
FANCC_HUMAN__FANCM_HUMAN__2606	Q00597;Q8IYD8	0.28744	0.646	16	999	0	0.05	1	5	1	0
PDS5A_HUMAN__CDC6_HUMAN__1897	Q29RF7;Q99741	0.287314	0.768	46	289	0	0.408	0	0	0	0
MSH2_HUMAN__RFC4_HUMAN__1297	P35249;P43246	0.286994	0.333	22	935	0	41.6	0	1	0	0
BARD1_HUMAN__ABRX1_HUMAN__1186	Q6UWZ7;Q99728	0.286861	0.333	8	999	0	0.457	0	3	0	0
DCR1B_HUMAN__SLX4_HUMAN__2366	Q8IY92;Q9H816	0.286727	0.389	24	944	0	0	0	1	0	0
CIP2A_HUMAN__TRAIP_HUMAN__1374	Q8TCG1;Q9BWF2	0.286428	0.337	269	162	0	0.31	0	0	0	0
DPOA2_HUMAN__RFC4_HUMAN__961	P35249;Q14181	0.286016	0.333	39	899	0	10.1	0	1	0	0
STAG2_HUMAN__RFA2_HUMAN__1501	P15927;Q8N3U4	0.285607	0.343	35	0	0	17.8	0	1	0	0
ERCC5_HUMAN__XPF_HUMAN__2102	P28715;Q92889	0.28546	0.625	111	998	0	0	0	0	0	0
XRCC4_HUMAN__DYL1_HUMAN__425	P63167;Q13426	0.285239	0.333	36	242	0	6.38	2	2	1	0
TONSL_HUMAN__MCM4_HUMAN__2241	P33991;Q96HA7	0.285191	0.417	16	617	0	1.32	1	2	1	0
FANCC_HUMAN__CCNA2_HUMAN__990	P20248;Q00597	0.284313	0.333	35	287	0	0.05	0	1	0	0
RNF8_HUMAN__CTIP_HUMAN__1382	O76064;Q99708	0.283983	0.371	142	828	0	0.462	0	0	0	0
TERF1_HUMAN__TOP2A_HUMAN__1970	P11388;P54274	0.283659	0.829	41	222	0	1.72	0	0	0	0
RNH2A_HUMAN__TINF2_HUMAN__750	O75792;Q9BSI4	0.283614	0.767	50	0	0	0.876	0	0	0	0
CDCA5_HUMAN__DBF4A_HUMAN__926	Q96FF9;Q9UBU7	0.283375	0.92	25	408	0	0.349	0	0	0	0
CTIP_HUMAN__WDHD1_HUMAN__2026	O75717;Q99708	0.281745	0.333	6	744	0	1.84	0	6	0	0
PALB2_HUMAN__PSF3_HUMAN__1402	Q86YC2;Q9BRX5	0.280636	0.61	47	0	0	0.477	0	0	0	0
REV1_HUMAN__RAD9A_HUMAN__1642	Q99638;Q9UBZ9	0.280097	0.695	82	519	0	0.049	0	0	0	0
CTF8_HUMAN__CTF8_HUMAN__242	P0CG13;P0CG13	0.28005	0.333	14	999	0	1.86	0	0	0	0
HMCES_HUMAN__RFA2_HUMAN__624	P15927;Q96FZ2	0.279688	0.375	16	558	0	8.61	2	3	1	0
POTE1_HUMAN__SLX4_HUMAN__2468	Q8IY92;Q9NUX5	0.279656	0.623	100	227	0	0.426	0	0	0	0
RFC5_HUMAN__RFC5_HUMAN__680	P40937;P40937	0.279601	0.333	7	999	0	51.8	0	0	0	0
MUS81_HUMAN__PDS5A_HUMAN__1888	Q29RF7;Q96NY9	0.2796	0.828	64	181	0	0.812	0	0	0	0
MCMBP_HUMAN__TOPB1_HUMAN__2164	Q92547;Q9BTE3	0.27894	0.492	61	475	0	1.16	0	0	0	0
PDS5A_HUMAN__RFC1_HUMAN__2485	P35251;Q29RF7	0.278186	0.381	49	713	0	13.7	0	1	0	0
TERF1_HUMAN__CLSPN_HUMAN__1778	P54274;Q9HAW4	0.277486	0.476	70	201	0	1.72	0	0	0	0
RAD50_HUMAN__CDK2_HUMAN__1610	P24941;Q92878	0.277435	0.333	23	664	0	41.5	0	1	0	0
CTIP_HUMAN__MRE11_HUMAN__1605	P49959;Q99708	0.277183	0.333	25	997	0	1.84	3	9	1	0
TINF2_HUMAN__PCNA_HUMAN__712	P12004;Q9BSI4	0.276976	0.46	108	505	0	0.876	0	0	0	0
MCMBP_HUMAN__DPOD4_HUMAN__749	Q9BTE3;Q9HCU8	0.27682	0.896	45	0	0	1.97	0	0	0	0
FANCG_HUMAN__TOPB1_HUMAN__2144	O15287;Q92547	0.276665	0.738	61	299	0	0.175	0	0	0	0
ERCC3_HUMAN__MCM7_HUMAN__1501	P19447;P33993	0.276622	0.341	41	192	0	3.9	0	0	0	0
DPOE3_HUMAN__DPOE3_HUMAN__294	Q9NRF9;Q9NRF9	0.275815	0.415	45	999	0	29.5	0	0	0	0
ORC4_HUMAN__RFC1_HUMAN__1584	O43929;P35251	0.275603	0.538	88	239	0	5.7	0	0	0	0
BARD1_HUMAN__TOPB1_HUMAN__2299	Q92547;Q99728	0.275391	0.333	35	998	0	0.457	0	2	0	0
CCNA2_HUMAN__DPOE1_HUMAN__2718	P20248;Q07864	0.274912	0.333	12	404	0	1.63	0	1	0	0
HROB_HUMAN__TOP3A_HUMAN__1648	Q13472;Q8N3J3	0.274778	0.379	44	200	0	0.108	0	1	0	0
MRE11_HUMAN__PCNA_HUMAN__969	P12004;P49959	0.27477	0.409	53	582	0	46.5	0	0	0	0
FACD2_HUMAN__RECQ4_HUMAN__2659	O94761;Q9BXW9	0.274733	0.5	28	747	0	0.304	0	1	0	0
MRE11_HUMAN__MDC1_HUMAN__2797	P49959;Q14676	0.27353	0.333	8	956	0	46.5	9	17	1	0
MCMBP_HUMAN__UBP37_HUMAN__1621	Q86T82;Q9BTE3	0.272228	0.426	94	0	0	0.193	0	0	0	0
RECQ5_HUMAN__DMC1_HUMAN__1331	O94762;Q14565	0.272165	0.956	38	392	0	0.076	0	0	0	0
CCNA2_HUMAN__ORC2_HUMAN__1009	P20248;Q13416	0.272077	0.333	31	811	0	2.55	1	3	1	0
NSE2_HUMAN__CDCA5_HUMAN__499	Q96FF9;Q96MF7	0.271764	0.756	45	193	0	5.88	0	0	0	0
BRCA1_HUMAN__MDC1_HUMAN__3952	P38398;Q14676	0.271051	0.333	16	999	0	2.24	4	9	1	0
RAD21_HUMAN__MD2L2_HUMAN__842	O60216;Q9UI95	0.27102	0.333	44	308	0	1.03	0	2	0	0
APEX1_HUMAN__TERF2_HUMAN__860	P27695;Q15554	0.270678	0.333	20	672	0	11.7	1	1	1	0
RN168_HUMAN__SLF1_HUMAN__1629	Q8IYW5;Q9BQI6	0.27067	0.647	116	600	0	0.124	0	0	0	0
TONSL_HUMAN__DTL_HUMAN__2108	Q96HA7;Q9NZJ0	0.270512	0.381	77	0	0	1.32	0	0	0	0
MCM2_HUMAN__ORC3_HUMAN__1615	P49736;Q9UBD5	0.270373	0.581	86	993	0	7.8	0	0	0	0
PARP1_HUMAN__BARD1_HUMAN__1791	P09874;Q99728	0.27036	0.533	20	826	0	0.457	0	1	0	0
CDC7_HUMAN__DTL_HUMAN__1304	O00311;Q9NZJ0	0.270106	0.333	6	578	0	0.621	0	0	0	0
CAF1A_HUMAN__DPOD3_HUMAN__1422	Q13111;Q15054	0.270066	0.388	55	206	0	6.08	0	0	0	0
APEX1_HUMAN__TCAB1_HUMAN__866	P27695;Q9BUR4	0.269342	0.556	24	0	0	11.2	0	1	0	0
XRCC4_HUMAN__RA51D_HUMAN__664	O75771;Q13426	0.269177	0.941	17	438	0	0.248	0	0	0	0
XPF_HUMAN__MDC1_HUMAN__3005	Q14676;Q92889	0.269066	0.333	25	717	0	1.98	1	1	1	0
LLR1_HUMAN__LLR1_HUMAN__828	Q96L50;Q96L50	0.268556	0.333	28	999	0	0.16	0	0	0	0
RAD9A_HUMAN__CLSPN_HUMAN__1730	Q99638;Q9HAW4	0.268054	0.333	47	984	0	2.12	1	3	1	0
SSRP1_HUMAN__SLD5_HUMAN__932	Q08945;Q9BRT9	0.267889	0.63	18	747	0	14.3	1	1	1	0
CAF1B_HUMAN__ESCO2_HUMAN__1160	Q13112;Q56NI9	0.267691	0.677	62	389	0	1.03	0	0	0	0
DPOD3_HUMAN__RFA3_HUMAN__587	P35244;Q15054	0.266595	0.333	26	951	0	11.8	0	1	0	0
CUL2_HUMAN__LLR1_HUMAN__1159	Q13617;Q96L50	0.266414	0.333	35	996	1	0.16	8	6	1	0
NSE1_HUMAN__NSE2_HUMAN__513	Q8WV22;Q96MF7	0.26627	0.394	11	999	0	4.49	6	9	1	0
XRCC5_HUMAN__MSH2_HUMAN__1666	P13010;P43246	0.266048	0.333	5	973	0	41.6	0	1	0	0
CHK1_HUMAN__TOP1_HUMAN__1241	O14757;P11387	0.266003	0.379	22	743	0	6.89	0	1	0	0
TERF2_HUMAN__ORC2_HUMAN__1119	Q13416;Q15554	0.265949	0.575	29	567	0	5.5	3	3	1	0
RFA2_HUMAN__WDHD1_HUMAN__1399	O75717;P15927	0.265199	0.333	9	480	0	13.6	0	3	0	0
XRCC5_HUMAN__TONSL_HUMAN__2110	P13010;Q96HA7	0.264924	0.333	9	341	0	1.32	3	2	1	0
MD2L2_HUMAN__CLSPN_HUMAN__1550	Q9HAW4;Q9UI95	0.264803	0.68	49	295	0	1.03	0	0	0	0
RD23B_HUMAN__EME2_HUMAN__788	A4GXA9;P54727	0.264743	0.88	39	336	0	0.027	0	0	0	0
DNLI3_HUMAN__MSH6_HUMAN__2369	P49916;P52701	0.264649	0.333	17	572	0	14.2	0	0	0	0
FACD2_HUMAN__DCR1B_HUMAN__1983	Q9BXW9;Q9H816	0.264166	0.333	21	849	0	0	0	2	0	0
PMS1_HUMAN__PCNA_HUMAN__1193	P12004;P54277	0.262739	0.788	66	420	0	0.983	0	0	0	0
CDK2_HUMAN__DPOD1_HUMAN__1405	P24941;P28340	0.262678	0.333	12	603	0	20.5	0	5	0	0
FIGL1_HUMAN__BLM_HUMAN__2091	P54132;Q6PIW4	0.262669	0.731	57	255	0	1.4	0	0	0	0
ATRIP_HUMAN__TICRR_HUMAN__2701	Q7Z2Z1;Q8WXE1	0.262636	0.492	82	563	0	0.572	0	0	0	0
TINF2_HUMAN__RTEL1_HUMAN__1670	Q9BSI4;Q9NZ71	0.262282	0.502	87	939	0	0.453	0	0	0	0
CLSPN_HUMAN__PSF2_HUMAN__1524	Q9HAW4;Q9Y248	0.262245	0.697	22	897	0	2.12	0	0	0	0
DPOLM_HUMAN__RNF8_HUMAN__979	O76064;Q9NP87	0.262234	0.772	76	306	0	0.462	0	0	0	0
FANCJ_HUMAN__WRN_HUMAN__2681	Q14191;Q9BX63	0.260618	0.817	40	915	0	0.302	0	0	0	0
RAD52_HUMAN__DPOD3_HUMAN__884	P43351;Q15054	0.260396	0.889	39	621	0	0.154	0	0	0	0
XRCC6_HUMAN__TONSL_HUMAN__1987	P12956;Q96HA7	0.259679	0.333	28	370	0	1.32	3	2	1	0
BLM_HUMAN__SLX4_HUMAN__3251	P54132;Q8IY92	0.25949	0.43	38	771	0	0.426	0	1	0	0
DMC1_HUMAN__RA51B_HUMAN__724	O15315;Q14565	0.259149	0.429	195	588	0	0.076	0	0	0	0
TDG_HUMAN__RAD1_HUMAN__692	O60671;Q13569	0.2582	0.333	49	456	0	0.805	0	2	0	0
ERCC3_HUMAN__TOPB1_HUMAN__2304	P19447;Q92547	0.25734	0.695	35	257	0	1.16	0	0	0	0
TTF2_HUMAN__DPOE2_HUMAN__1689	P56282;Q9UNY4	0.257223	0.623	38	166	0	1.13	0	0	0	0
FANCE_HUMAN__TICRR_HUMAN__2446	Q7Z2Z1;Q9HB96	0.256912	0.72	75	195	0	0.408	0	0	0	0
RAD17_HUMAN__RFA1_HUMAN__1297	O75943;P27694	0.256666	0.333	18	950	0	1.69	0	1	0	0
RD23B_HUMAN__UNG_HUMAN__722	P13051;P54727	0.256638	0.776	70	363	0	11.3	0	0	0	0
RIF1_HUMAN__SSRP1_HUMAN__3181	Q08945;Q5UIP0	0.2566	0.333	53	296	0	11.8	1	1	1	0
MCM6_HUMAN__DTL_HUMAN__1551	Q14566;Q9NZJ0	0.256599	0.333	15	619	0	2.67	0	0	0	0
TINF2_HUMAN__RAD9A_HUMAN__842	Q99638;Q9BSI4	0.255582	0.766	37	250	0	0.876	0	0	0	0
RA51C_HUMAN__RA51C_HUMAN__752	O43502;O43502	0.255429	0.44	72	999	0	1.19	0	0	0	0
TP53B_HUMAN__CDC7_HUMAN__2546	O00311;Q12888	0.255213	0.893	50	407	0	0.621	0	0	0	0
RFA1_HUMAN__SLD5_HUMAN__839	P27694;Q9BRT9	0.254639	0.333	6	996	0	14.3	1	2	1	0
MCM10_HUMAN__DTL_HUMAN__1605	Q7L590;Q9NZJ0	0.253889	0.389	24	915	0	0.854	0	0	0	0
EXO5_HUMAN__ELOA1_HUMAN__1171	Q14241;Q9H790	0.253512	0.567	174	0	0	0.018	0	0	0	0
ERCC1_HUMAN__TOPB1_HUMAN__1819	P07992;Q92547	0.253066	0.333	40	737	0	1.16	0	1	0	0
SLX4_HUMAN__HUS1_HUMAN__2114	O60921;Q8IY92	0.253028	0.522	108	381	0	0.426	0	0	0	0
DPOD3_HUMAN__TOP1_HUMAN__1231	P11387;Q15054	0.252378	0.333	22	209	0	11.8	0	1	0	0
DPOD3_HUMAN__DPOE1_HUMAN__2752	Q07864;Q15054	0.251417	0.333	14	963	0	1.63	0	1	0	0
BLM_HUMAN__REV1_HUMAN__2668	P54132;Q9UBZ9	0.25076	0.333	13	374	0	0.049	0	0	0	0
CLSPN_HUMAN__ORC1_HUMAN__2200	Q13415;Q9HAW4	0.249873	0.333	7	851	0	1	0	0	0	0
MMS22_HUMAN__MCM2_HUMAN__2147	P49736;Q6ZRQ5	0.249795	0.333	9	705	0	0.51	2	4	1	0
FACD2_HUMAN__MUS81_HUMAN__2002	Q96NY9;Q9BXW9	0.249685	0.333	19	937	0	0.812	0	1	0	0
XRCC1_HUMAN__DNLI1_HUMAN__1552	P18858;P18887	0.249674	0.391	121	997	0	27.4	0	0	0	0
DDB1_HUMAN__MUS81_HUMAN__1691	Q16531;Q96NY9	0.249561	0.333	28	715	0	0.812	0	2	0	0
BRCA2_HUMAN__RFA1_HUMAN__4034	P27694;P51587	0.249494	0.333	49	807	0	0.173	3	3	1	0
SHLD1_HUMAN__SHLD1_HUMAN__410	Q8IYI0;Q8IYI0	0.249217	0.405	14	999	0	1e-05	0	1	0	0
TERF2_HUMAN__FANCI_HUMAN__1870	Q15554;Q9NVI1	0.248272	0.852	45	175	0	11.7	0	0	0	0
UBP1_HUMAN__RFC3_HUMAN__1141	O94782;P40938	0.24811	0.489	73	640	0	1.29	0	0	0	0
SPRTN_HUMAN__MCM6_HUMAN__1310	Q14566;Q9H040	0.247619	0.333	8	613	0	0.252	0	2	0	0
CDC6_HUMAN__MCM4_HUMAN__1423	P33991;Q99741	0.247424	0.583	24	999	0	0.408	0	0	0	0
SPRTN_HUMAN__PRI1_HUMAN__909	P49642;Q9H040	0.247378	0.657	35	0	0	0.252	0	0	0	0
CAF1A_HUMAN__DTL_HUMAN__1686	Q13111;Q9NZJ0	0.247319	0.333	38	410	0	2.67	0	0	0	0
XRCC6_HUMAN__FACD2_HUMAN__2060	P12956;Q9BXW9	0.247304	0.333	26	913	0	5.3	0	1	0	0
ATR_HUMAN__CDC6_HUMAN__3204	Q13535;Q99741	0.247202	0.333	32	838	0	0.408	0	2	0	0
UBP1_HUMAN__CUL2_HUMAN__1530	O94782;Q13617	0.246693	0.818	55	240	0	1.29	0	0	0	0
MCM5_HUMAN__DTL_HUMAN__1464	P33992;Q9NZJ0	0.246513	0.592	40	646	0	2.67	0	0	0	0
MUTYH_HUMAN__MUTYH_HUMAN__1092	Q9UIF7;Q9UIF7	0.246368	0.333	21	999	0	0.312	0	0	0	0
DTL_HUMAN__TRAIP_HUMAN__1199	Q9BWF2;Q9NZJ0	0.245252	0.375	89	410	0	0.31	0	0	0	0
FAP24_HUMAN__FACD2_HUMAN__1666	Q9BTP7;Q9BXW9	0.245247	0.752	35	992	0	0.339	0	0	0	0
MTBP_HUMAN__DTL_HUMAN__1634	Q96DY7;Q9NZJ0	0.245097	0.578	30	207	0	0.138	0	0	0	0
NSE4A_HUMAN__SLF2_HUMAN__1558	Q8IX21;Q9NXX6	0.244872	0.333	20	866	0	0.196	1	1	1	0
FANCB_HUMAN__TTF2_HUMAN__2021	Q8NB91;Q9UNY4	0.244784	0.859	64	0	0	0	0	0	0	0
EXO1_HUMAN__MCM10_HUMAN__1721	Q7L590;Q9UQ84	0.244566	0.508	63	954	0	0.676	0	0	0	0
PAXX_HUMAN__RAD9A_HUMAN__595	Q99638;Q9BUH6	0.24392	0.67	105	204	0	3.21	0	0	0	0
MRE11_HUMAN__DPOE2_HUMAN__1235	P49959;P56282	0.243763	0.773	44	475	0	1.13	0	0	0	0
FANCJ_HUMAN__HELQ_HUMAN__2350	Q8TDG4;Q9BX63	0.243579	0.333	8	543	0	0.186	0	0	0	0
CHK1_HUMAN__CDT1_HUMAN__1022	O14757;Q9H211	0.242873	0.333	23	934	0	0.731	0	0	0	0
ORC2_HUMAN__RFA2_HUMAN__847	P15927;Q13416	0.242214	0.333	34	830	0	5.5	0	2	0	0
CHK1_HUMAN__ORC6_HUMAN__728	O14757;Q9Y5N6	0.241598	0.333	39	732	0	1.95	0	0	0	0
WAPL_HUMAN__RFA3_HUMAN__1311	P35244;Q7Z5K2	0.241518	0.333	39	0	0	10.8	0	2	0	0
DTL_HUMAN__MCM4_HUMAN__1593	P33991;Q9NZJ0	0.241498	0.333	28	707	0	2.67	0	0	0	0
SMC5_HUMAN__RFC3_HUMAN__1457	P40938;Q8IY18	0.241489	0.37	45	313	0	4.46	0	1	0	0
NBN_HUMAN__NBN_HUMAN__1508	O60934;O60934	0.241465	0.333	5	999	0	11.5	0	0	0	0
RNH2C_HUMAN__TRAIP_HUMAN__633	Q8TDP1;Q9BWF2	0.241252	1	21	0	0	0.31	0	0	0	0
CDT1_HUMAN__TOP2A_HUMAN__2077	P11388;Q9H211	0.241192	0.333	7	868	0	0.731	0	3	0	0
PALB2_HUMAN__MSH2_HUMAN__2120	P43246;Q86YC2	0.240883	0.728	76	898	0	0.477	0	0	0	0
CDT1_HUMAN__UBP37_HUMAN__1525	Q86T82;Q9H211	0.240817	0.333	36	686	0	0.193	0	3	0	0
KIF4A_HUMAN__TOP2A_HUMAN__2763	O95239;P11388	0.240541	0.333	20	915	0	6.05	0	0	0	0
RAD52_HUMAN__HUS1_HUMAN__698	O60921;P43351	0.240017	0.862	41	764	0	0.154	0	0	0	0
MDC1_HUMAN__RFA2_HUMAN__2359	P15927;Q14676	0.239974	0.333	7	563	0	70.7	0	2	0	0
SPRTN_HUMAN__RFC1_HUMAN__1637	P35251;Q9H040	0.238937	0.8	15	786	0	0.252	0	2	0	0
MCM10_HUMAN__PCNA_HUMAN__1136	P12004;Q7L590	0.23876	0.476	42	674	0	0.854	0	0	0	0
EXO1_HUMAN__MCM9_HUMAN__1989	Q9NXL9;Q9UQ84	0.238741	0.333	34	606	0	0.227	0	0	0	0
CCNA2_HUMAN__DPOA2_HUMAN__1030	P20248;Q14181	0.238649	0.339	55	392	0	2.55	0	1	0	0
UBE2B_HUMAN__TICRR_HUMAN__2062	P63146;Q7Z2Z1	0.238235	0.872	52	0	0	0.572	0	0	0	0
BRCA1_HUMAN__PDS5A_HUMAN__3200	P38398;Q29RF7	0.237913	0.333	35	181	0	2.24	0	1	0	0
MDC1_HUMAN__MDC1_HUMAN__4178	Q14676;Q14676	0.237241	0.333	18	999	1	70.7	2	1	1	0
ASTE1_HUMAN__SPRTN_HUMAN__1168	Q2TB18;Q9H040	0.237031	0.987	26	0	0	0.046	0	0	0	0
PCNA_HUMAN__PSF2_HUMAN__446	P12004;Q9Y248	0.236713	0.333	48	412	0	7.01	0	0	0	0
ACD_HUMAN__TERF1_HUMAN__897	P54274;Q96AP0	0.236568	0.333	31	999	0	0.977	6	5	1	0
TEN1L_HUMAN__CTF18_HUMAN__1098	Q86WV5;Q8WVB6	0.236297	0.861	12	504	0	0.523	0	0	0	0
BRCA1_HUMAN__CDC45_HUMAN__2429	O75419;P38398	0.236222	0.451	71	796	0	1.69	0	0	0	0
DNLI3_HUMAN__DPOD3_HUMAN__1475	P49916;Q15054	0.236166	0.672	65	520	0	11.8	0	0	0	0
MD2L2_HUMAN__ATRIP_HUMAN__1002	Q8WXE1;Q9UI95	0.236105	0.559	62	375	0	1.03	0	0	0	0
FANCL_HUMAN__DNA2_HUMAN__1435	P51530;Q9NW38	0.236094	0.805	53	250	0	0.19	0	0	0	0
PRI1_HUMAN__PRI1_HUMAN__840	P49642;P49642	0.235727	0.333	11	999	0	10.1	0	0	0	0
APEX1_HUMAN__XRCC6_HUMAN__927	P12956;P27695	0.235211	0.356	15	685	0	251	0	2	0	0
RTEL1_HUMAN__MD2L2_HUMAN__1430	Q9NZ71;Q9UI95	0.23476	0.333	44	330	0	0.453	0	0	0	0
FANCA_HUMAN__MMS22_HUMAN__2698	O15360;Q6ZRQ5	0.234093	0.333	31	267	0	0.275	0	0	0	0
NSE2_HUMAN__PDS5A_HUMAN__1584	Q29RF7;Q96MF7	0.233544	0.333	36	465	0	5.88	0	1	0	0
RN168_HUMAN__XRCC1_HUMAN__1204	P18887;Q8IYW5	0.233541	0.769	39	472	0	0.866	0	0	0	0
TE2IP_HUMAN__EXO5_HUMAN__772	Q9H790;Q9NYB0	0.232789	0.829	35	0	0	0.018	0	0	0	0
RAD9A_HUMAN__TRAIP_HUMAN__860	Q99638;Q9BWF2	0.232503	0.701	39	192	0	0.31	0	0	0	0
CHK1_HUMAN__MTBP_HUMAN__1380	O14757;Q96DY7	0.232157	0.407	68	325	0	0.138	0	0	0	0
CDC45_HUMAN__WDHD1_HUMAN__1695	O75419;O75717	0.231846	0.333	12	999	1	1.69	0	1	0	0
ERCC3_HUMAN__PSF2_HUMAN__967	P19447;Q9Y248	0.231699	0.64	25	0	0	3.9	0	0	0	0
RAD17_HUMAN__RFA3_HUMAN__802	O75943;P35244	0.231596	0.556	15	828	0	1.69	0	1	0	0
NSE3_HUMAN__MDC1_HUMAN__2393	Q14676;Q96MG7	0.231549	0.333	39	525	0	3.69	1	1	1	0
CLSPN_HUMAN__RFA3_HUMAN__1460	P35244;Q9HAW4	0.230287	0.333	6	998	0	2.12	1	2	1	0
MSH3_HUMAN__WRN_HUMAN__2569	P20585;Q14191	0.229993	0.333	9	698	0	0.746	0	0	0	0
RTEL1_HUMAN__SLD5_HUMAN__1442	Q9BRT9;Q9NZ71	0.229081	0.633	20	221	0	0.453	0	0	0	0
RMI2_HUMAN__RMI2_HUMAN__294	Q96E14;Q96E14	0.228976	0.426	18	999	0	1.35	0	0	0	0
STAG2_HUMAN__TIM_HUMAN__2439	Q8N3U4;Q9UNS1	0.22896	0.333	98	162	0	2.52	0	0	0	0
DCR1A_HUMAN__BARD1_HUMAN__1817	Q6PJP8;Q99728	0.228913	0.407	18	250	0	0.141	0	0	0	0
XRCC6_HUMAN__AFG2A_HUMAN__1502	P12956;Q8NB90	0.228811	0.486	105	0	0	6.2	0	0	0	0
MDC1_HUMAN__SMC6_HUMAN__3180	Q14676;Q96SB8	0.228563	0.586	29	934	0	4.96	1	1	1	0
DNLI3_HUMAN__DNLI1_HUMAN__1928	P18858;P49916	0.228349	0.333	7	785	0	14.2	0	0	0	0
XRCC1_HUMAN__CDC7_HUMAN__1207	O00311;P18887	0.228285	0.578	86	156	0	0.621	0	0	0	0
DNLI1_HUMAN__DPOLA_HUMAN__2381	P09884;P18858	0.228229	0.333	52	761	0	5.46	0	2	0	0
CAF1A_HUMAN__SLD5_HUMAN__1179	Q13111;Q9BRT9	0.228165	0.667	9	182	0	6.08	0	0	0	0
RAD18_HUMAN__DCC1_HUMAN__888	Q9BVC3;Q9NS91	0.228032	0.744	52	325	0	1.61	0	0	0	0
RN168_HUMAN__CDCA5_HUMAN__823	Q8IYW5;Q96FF9	0.228011	0.778	24	0	0	0.866	0	0	0	0
BRCA2_HUMAN__XRCC3_HUMAN__3764	O43542;P51587	0.227968	0.333	8	999	0	0.173	2	4	1	0
PSF2_HUMAN__RFA3_HUMAN__306	P35244;Q9Y248	0.227852	0.472	12	410	0	7.01	0	0	0	0
ERCC2_HUMAN__TOPB1_HUMAN__2282	P18074;Q92547	0.227241	0.333	21	483	0	1.16	0	1	0	0
CAF1B_HUMAN__RFC2_HUMAN__913	P35250;Q13112	0.227212	0.348	22	502	0	12.9	0	0	0	0
RA51D_HUMAN__POLH_HUMAN__1041	O75771;Q9Y253	0.226717	0.652	89	630	0	0.103	0	0	0	0
RAD9A_HUMAN__RFC3_HUMAN__747	P40938;Q99638	0.226569	0.333	52	981	0	3.21	1	1	1	0
TERF2_HUMAN__MRE11_HUMAN__1250	P49959;Q15554	0.226465	0.333	17	949	0	11.7	1	5	1	0
DCC1_HUMAN__UBP37_HUMAN__1372	Q86T82;Q9BVC3	0.22634	0.838	37	0	0	0.193	0	0	0	0
FANCA_HUMAN__TIPIN_HUMAN__1756	O15360;Q9BVW5	0.226106	0.914	35	249	0	0.275	0	0	0	0
OGG1_HUMAN__DPOE2_HUMAN__872	O15527;P56282	0.22596	0.763	90	157	0	0.058	0	0	0	0
RFA3_HUMAN__UBP37_HUMAN__1100	P35244;Q86T82	0.225283	0.333	9	190	0	0.193	0	1	0	0
PSF1_HUMAN__TICRR_HUMAN__2106	Q14691;Q7Z2Z1	0.224215	0.394	22	630	0	0.572	0	0	0	0
DONS_HUMAN__DPOE2_HUMAN__1093	P56282;Q9NYP3	0.224135	0.5	48	525	0	0.389	0	0	0	0
DPOLQ_HUMAN__RFA2_HUMAN__2860	O75417;P15927	0.22404	0.741	45	160	0	0.008	0	0	0	0
CDCA5_HUMAN__CCNE1_HUMAN__662	P24864;Q96FF9	0.223726	0.526	78	555	0	1.04	0	0	0	0
RAD9A_HUMAN__CTF18_HUMAN__1366	Q8WVB6;Q99638	0.223378	0.527	79	648	0	3.21	0	0	0	0
PSF2_HUMAN__TICRR_HUMAN__2095	Q7Z2Z1;Q9Y248	0.222529	0.333	5	610	0	0.572	0	0	0	0
CTIP_HUMAN__TOPB1_HUMAN__2419	Q92547;Q99708	0.222472	0.333	8	863	0	1.16	0	1	0	0
NBN_HUMAN__MTBP_HUMAN__1658	O60934;Q96DY7	0.222389	0.588	80	0	0	0.138	0	0	0	0
HELQ_HUMAN__TTF2_HUMAN__2263	Q8TDG4;Q9UNY4	0.2221	0.477	37	157	0	0.186	0	0	0	0
TEN1L_HUMAN__TEN1L_HUMAN__246	Q86WV5;Q86WV5	0.222043	0.361	36	999	0	0.523	0	0	0	0
XRCC5_HUMAN__ORC6_HUMAN__984	P13010;Q9Y5N6	0.221597	0.333	28	269	0	1.95	0	3	0	0
CHK1_HUMAN__ORC1_HUMAN__1337	O14757;Q13415	0.221444	0.333	7	858	0	1	0	0	0	0
RIF1_HUMAN__SHLD3_HUMAN__2722	Q5UIP0;Q6ZNX1	0.221344	0.784	51	519	0	0.0002	0	0	0	0
DCR1C_HUMAN__DCR1A_HUMAN__1732	Q6PJP8;Q96SD1	0.221148	0.73	63	402	0	0.141	0	0	0	0
MCM2_HUMAN__RFC3_HUMAN__1260	P40938;P49736	0.220209	0.333	20	916	0	32.4	0	0	0	0
MUTYH_HUMAN__MUS81_HUMAN__1097	Q96NY9;Q9UIF7	0.220018	0.781	35	438	0	0.312	0	0	0	0
DPOA2_HUMAN__TOP1_HUMAN__1363	P11387;Q14181	0.219995	0.5	20	276	0	10.1	0	1	0	0
CAF1A_HUMAN__PSF2_HUMAN__1141	Q13111;Q9Y248	0.219782	0.456	19	513	0	6.08	0	0	0	0
WAPL_HUMAN__RFA2_HUMAN__1460	P15927;Q7Z5K2	0.219626	0.333	27	155	0	10.8	0	2	0	0
PRI1_HUMAN__TOPB1_HUMAN__1942	P49642;Q92547	0.219385	0.333	9	390	0	1.16	0	0	0	0
NSE4A_HUMAN__DNLI1_HUMAN__1304	P18858;Q9NXX6	0.219376	0.798	38	0	0	2.58	0	0	0	0
CCNA2_HUMAN__DPOD1_HUMAN__1539	P20248;P28340	0.219203	0.333	37	523	0	2.55	0	1	0	0
TE2IP_HUMAN__XRCC2_HUMAN__679	O43543;Q9NYB0	0.218742	0.483	87	0	0	0.088	0	0	0	0
EXO1_HUMAN__DPOE2_HUMAN__1373	P56282;Q9UQ84	0.218541	0.69	42	866	0	0.676	0	0	0	0
ESCO2_HUMAN__CCNE1_HUMAN__1011	P24864;Q56NI9	0.218149	0.633	49	0	0	1.03	0	0	0	0
RFWD3_HUMAN__UBE2B_HUMAN__926	P63146;Q6PCD5	0.217822	0.922	34	0	0	0.244	0	0	0	0
TOPB1_HUMAN__DTL_HUMAN__2252	Q92547;Q9NZJ0	0.21771	0.333	69	366	0	1.16	0	0	0	0
FANCG_HUMAN__DNLI1_HUMAN__1541	O15287;P18858	0.217041	0.735	39	489	0	0.175	0	0	0	0
SMC6_HUMAN__REV1_HUMAN__2342	Q96SB8;Q9UBZ9	0.216985	0.405	111	340	0	0.049	0	0	0	0
FANCF_HUMAN__FANCF_HUMAN__748	Q9NPI8;Q9NPI8	0.216526	0.333	11	999	0	0.038	0	0	0	0
RTEL1_HUMAN__PSF1_HUMAN__1415	Q14691;Q9NZ71	0.216314	0.456	68	456	0	0.453	0	0	0	0
CDK2_HUMAN__RFA1_HUMAN__914	P24941;P27694	0.216245	0.333	16	825	0	41.5	0	4	0	0
TINF2_HUMAN__DPOD4_HUMAN__558	Q9BSI4;Q9HCU8	0.216202	0.808	40	513	0	0.876	0	0	0	0
XRCC5_HUMAN__CAF1A_HUMAN__1688	P13010;Q13111	0.216202	0.333	19	452	0	6.08	0	4	0	0
GEN_HUMAN__POLK_HUMAN__1778	Q17RS7;Q9UBT6	0.216115	0.374	65	260	0	0.179	0	0	0	0
SSRP1_HUMAN__CLSPN_HUMAN__2048	Q08945;Q9HAW4	0.215955	0.531	27	268	0	2.12	1	1	1	0
ERCC3_HUMAN__UBP7_HUMAN__1884	P19447;Q93009	0.215947	0.333	26	381	0	3.9	2	2	1	0
ATAD5_HUMAN__UBP37_HUMAN__2823	Q86T82;Q96QE3	0.215723	0.79	27	0	0	0.193	0	0	0	0
PDS5B_HUMAN__UBXN7_HUMAN__1936	O94888;Q9NTI5	0.215681	0.917	48	198	0	28.7	0	0	0	0
CLSPN_HUMAN__LLR1_HUMAN__1753	Q96L50;Q9HAW4	0.215515	0.405	88	889	0	0.16	0	0	0	0
PNKP_HUMAN__RFA1_HUMAN__1137	P27694;Q96T60	0.21547	0.37	46	154	0	14.1	0	1	0	0
TERF2_HUMAN__HUS1_HUMAN__822	O60921;Q15554	0.215389	0.775	37	185	0	2.81	0	0	0	0
CAF1A_HUMAN__CDT1_HUMAN__1502	Q13111;Q9H211	0.215337	0.333	27	711	0	0.731	0	0	0	0
BRCA1_HUMAN__MUS81_HUMAN__2414	P38398;Q96NY9	0.213849	0.43	31	911	0	0.812	1	1	1	0
DPOE1_HUMAN__PSF2_HUMAN__2471	Q07864;Q9Y248	0.213593	0.5	10	952	0	1.63	0	0	0	0
RA51D_HUMAN__DPOA2_HUMAN__926	O75771;Q14181	0.21342	0.63	63	286	0	0.248	0	0	0	0
DPOA2_HUMAN__PSF1_HUMAN__794	Q14181;Q14691	0.213078	0.588	34	671	1	5.55	0	0	0	0
BARD1_HUMAN__CDCA5_HUMAN__1029	Q96FF9;Q99728	0.212658	0.741	27	189	0	0.457	0	0	0	0
ATR_HUMAN__CLSPN_HUMAN__3983	Q13535;Q9HAW4	0.212458	0.577	26	935	0	0.763	0	2	0	0
RNF8_HUMAN__UBE2B_HUMAN__637	O76064;P63146	0.212319	0.816	49	511	0	0.462	0	0	0	0
RFC2_HUMAN__TIPIN_HUMAN__655	P35250;Q9BVW5	0.211639	0.733	5	664	0	2.77	0	0	0	0
BRCA1_HUMAN__SMC1A_HUMAN__3096	P38398;Q14683	0.211511	0.333	32	930	0	2.24	1	3	1	0
CCNA2_HUMAN__TOP1_HUMAN__1197	P11387;P20248	0.211392	0.333	26	300	0	2.55	0	1	0	0
ERCC2_HUMAN__ERCC1_HUMAN__1057	P07992;P18074	0.211072	0.778	24	996	0	3.05	0	0	0	0
NSE1_HUMAN__TOP3A_HUMAN__1267	Q13472;Q8WV22	0.211023	0.404	33	329	0	1.1	0	0	0	0
RFC1_HUMAN__WDHD1_HUMAN__2277	O75717;P35251	0.21102	0.833	24	673	0	13.6	0	0	0	0
RFWD3_HUMAN__TICRR_HUMAN__2684	Q6PCD5;Q7Z2Z1	0.210055	0.393	122	0	0	0.244	0	0	0	0
FANCJ_HUMAN__DPOA2_HUMAN__1847	Q14181;Q9BX63	0.209902	0.943	29	196	0	0.302	0	0	0	0
RNF8_HUMAN__SLX1_HUMAN__760	O76064;Q9BQ83	0.209863	0.627	76	226	0	0.063	0	0	0	0
ATAD5_HUMAN__ESCO2_HUMAN__2445	Q56NI9;Q96QE3	0.209751	0.333	7	763	0	0.287	0	0	0	0
MCM2_HUMAN__PSF1_HUMAN__1100	P49736;Q14691	0.209474	0.333	32	999	0	5.55	3	0	0	0
RNH2B_HUMAN__RNH2B_HUMAN__624	Q5TBB1;Q5TBB1	0.209356	0.333	31	999	0	17.5	0	0	0	0
TERF2_HUMAN__RFA1_HUMAN__1158	P27694;Q15554	0.209279	0.333	32	551	0	11.7	0	2	0	0
RFC4_HUMAN__DTL_HUMAN__1093	P35249;Q9NZJ0	0.208821	0.456	19	763	0	2.67	0	0	0	0
MD2L2_HUMAN__TOPB1_HUMAN__1733	Q92547;Q9UI95	0.208651	0.525	59	389	0	1.03	0	0	0	0
POTE1_HUMAN__RAD50_HUMAN__1946	Q92878;Q9NUX5	0.2086	0.333	26	545	0	0.523	0	1	0	0
XRCC5_HUMAN__FACD2_HUMAN__2183	P13010;Q9BXW9	0.20848	0.333	25	918	0	5.3	0	1	0	0
NBN_HUMAN__RFC5_HUMAN__1094	O60934;P40937	0.208455	0.846	52	560	0	11.5	0	0	0	0
NSE4A_HUMAN__TOP1_HUMAN__1150	P11387;Q9NXX6	0.208325	0.688	48	159	0	2.58	0	0	0	0
ATAD5_HUMAN__WDHD1_HUMAN__2973	O75717;Q96QE3	0.208148	0.49	68	955	0	0.287	0	0	0	0
SPRTN_HUMAN__RFC4_HUMAN__852	P35249;Q9H040	0.208065	0.333	16	685	0	0.252	0	1	0	0
CDK2_HUMAN__RFC1_HUMAN__1446	P24941;P35251	0.208049	0.333	32	0	0	13.7	0	1	0	0
CAF1B_HUMAN__MCM3_HUMAN__1367	P25205;Q13112	0.208011	0.333	19	510	0	12.9	0	0	0	0
ESCO2_HUMAN__PDS5B_HUMAN__2048	Q56NI9;Q9NTI5	0.207982	0.648	70	882	0	1.03	0	0	0	0
HUS1_HUMAN__CLSPN_HUMAN__1619	O60921;Q9HAW4	0.207535	0.333	27	960	0	2.12	0	1	0	0
EXO1_HUMAN__CUL2_HUMAN__1591	Q13617;Q9UQ84	0.207332	0.956	38	0	0	0.676	0	0	0	0
CDK2_HUMAN__MCM3_HUMAN__1106	P24941;P25205	0.206577	0.333	18	973	0	41.5	1	3	1	0
PNKP_HUMAN__DPOE3_HUMAN__668	Q96T60;Q9NRF9	0.206471	0.833	32	152	0	14.1	0	0	0	0
BRCA2_HUMAN__UBP37_HUMAN__4397	P51587;Q86T82	0.206423	0.456	57	199	0	0.173	0	0	0	0
FANCJ_HUMAN__RFA3_HUMAN__1370	P35244;Q9BX63	0.206268	0.333	43	576	0	0.302	0	1	0	0
RNH2C_HUMAN__SCC4_HUMAN__777	Q8TDP1;Q9Y6X3	0.206183	0.928	23	0	0	5.03	0	0	0	0
XRCC4_HUMAN__TOPB1_HUMAN__1858	Q13426;Q92547	0.206174	0.733	65	435	0	1.16	0	0	0	0
BRCA1_HUMAN__CCNA2_HUMAN__2295	P20248;P38398	0.206018	0.333	28	956	0	2.24	0	3	0	0
RFA1_HUMAN__DTL_HUMAN__1346	P27694;Q9NZJ0	0.205719	0.333	61	578	0	2.67	0	0	0	0
ORC6_HUMAN__TICRR_HUMAN__2162	Q7Z2Z1;Q9Y5N6	0.205658	0.333	22	569	0	0.572	0	0	0	0
POTE1_HUMAN__DPOA2_HUMAN__1232	Q14181;Q9NUX5	0.205353	0.864	22	513	0	0.523	0	0	0	0
ERCC2_HUMAN__SLF1_HUMAN__1818	P18074;Q9BQI6	0.20519	0.637	79	0	0	0.124	0	0	0	0
RMI1_HUMAN__RMI1_HUMAN__1250	Q9H9A7;Q9H9A7	0.204694	0.333	21	999	0	0.836	0	0	0	0
ETAA1_HUMAN__DBF4A_HUMAN__1600	Q9NY74;Q9UBU7	0.204665	0.901	27	177	0	0.039	0	0	0	0
DPOD3_HUMAN__TOP2A_HUMAN__1997	P11388;Q15054	0.204615	0.646	16	281	0	11.8	0	1	0	0
ERCC1_HUMAN__CDC7_HUMAN__871	O00311;P07992	0.204579	0.533	10	527	0	0.621	1	1	1	0
MCM7_HUMAN__DTL_HUMAN__1449	P33993;Q9NZJ0	0.203725	0.333	21	543	0	2.67	0	0	0	0
ORC2_HUMAN__TIM_HUMAN__1785	Q13416;Q9UNS1	0.203579	0.671	71	217	0	2.52	0	0	0	0
CDC7_HUMAN__RFA1_HUMAN__1190	O00311;P27694	0.203314	0.465	53	634	0	0.621	0	0	0	0
XRCC2_HUMAN__CDC45_HUMAN__846	O43543;O75419	0.202967	0.515	66	274	0	0.088	0	0	0	0
ELOF1_HUMAN__ORC6_HUMAN__335	P60002;Q9Y5N6	0.202954	0.372	129	0	0	1.95	0	0	0	0
XRCC2_HUMAN__CDC6_HUMAN__840	O43543;Q99741	0.202876	0.409	53	192	0	0.088	0	0	0	0
BLM_HUMAN__PALB2_HUMAN__2603	P54132;Q86YC2	0.202407	0.654	80	729	0	0.477	0	0	0	0
ORC4_HUMAN__RFC3_HUMAN__792	O43929;P40938	0.20198	0.333	16	534	0	5.7	0	0	0	0
DPOD1_HUMAN__DPOE2_HUMAN__1634	P28340;P56282	0.201825	0.347	96	992	0	1.13	0	0	0	0
UBP7_HUMAN__TRAIP_HUMAN__1571	Q93009;Q9BWF2	0.201766	0.633	30	373	0	0.31	0	1	0	0
MCM10_HUMAN__TICRR_HUMAN__2785	Q7L590;Q7Z2Z1	0.201642	0.333	34	972	0	0.572	0	0	0	0
SP16H_HUMAN__PRI1_HUMAN__1467	P49642;Q9Y5B9	0.201425	0.533	10	156	0	10.1	0	0	0	0
HROB_HUMAN__MCM3_HUMAN__1455	P25205;Q8N3J3	0.201361	0.889	36	0	0	0.108	0	0	0	0
BRCA2_HUMAN__RFA2_HUMAN__3688	P15927;P51587	0.201203	0.333	16	861	0	0.173	3	2	1	0
XRCC1_HUMAN__RAD18_HUMAN__1128	P18887;Q9NS91	0.200943	0.564	107	625	0	3.39	0	0	0	0
FP100_HUMAN__FANCE_HUMAN__1417	Q0VG06;Q9HB96	0.200937	0.333	13	999	0	0.408	0	1	0	0
TIPIN_HUMAN__TIPIN_HUMAN__602	Q9BVW5;Q9BVW5	0.200742	0.333	11	999	0	2.77	0	0	0	0
CDC7_HUMAN__CDK2_HUMAN__872	O00311;P24941	0.200621	0.333	22	948	0	0.621	0	4	0	0
FAP24_HUMAN__MUS81_HUMAN__766	Q96NY9;Q9BTP7	0.20053	0.556	96	938	0	0.339	0	0	0	0
HROB_HUMAN__TINF2_HUMAN__1098	Q8N3J3;Q9BSI4	0.200444	0.513	117	0	0	0.108	0	0	0	0
RAD51_HUMAN__RFC5_HUMAN__679	P40937;Q06609	0.200048	0.333	9	869	0	1.22	0	0	0	0
MUS81_HUMAN__RFC4_HUMAN__914	P35249;Q96NY9	0.199988	0.771	48	369	0	0.812	0	0	0	0
CCNA2_HUMAN__RFC1_HUMAN__1580	P20248;P35251	0.199971	0.581	31	271	0	2.55	0	1	0	0
CAF1A_HUMAN__ORC1_HUMAN__1817	Q13111;Q13415	0.199943	0.333	13	620	0	1	0	0	0	0
DCR1B_HUMAN__MUS81_HUMAN__1083	Q96NY9;Q9H816	0.199801	0.333	21	890	0	0	0	1	0	0
POTE1_HUMAN__CTIP_HUMAN__1531	Q99708;Q9NUX5	0.199583	0.446	101	213	0	0.523	0	0	0	0
DCR1A_HUMAN__RAD9A_HUMAN__1431	Q6PJP8;Q99638	0.199424	0.839	60	239	0	0.141	0	0	0	0
RAD54_HUMAN__ORC1_HUMAN__1608	Q13415;Q92698	0.199329	0.52	50	553	0	0.511	0	0	0	0
BRCA2_HUMAN__RFWD3_HUMAN__4192	P51587;Q6PCD5	0.199325	0.45	77	518	0	0.173	0	0	0	0
SMAL1_HUMAN__RFWD3_HUMAN__1728	Q6PCD5;Q9NZC9	0.198971	0.922	43	644	0	0.244	0	0	0	0
ERCC5_HUMAN__EXO1_HUMAN__2032	P28715;Q9UQ84	0.198948	0.333	6	531	0	0	0	0	0	0
UBP37_HUMAN__WDHD1_HUMAN__2108	O75717;Q86T82	0.198913	0.333	12	320	0	0.193	0	1	0	0
CCNE1_HUMAN__TICRR_HUMAN__2320	P24864;Q7Z2Z1	0.198664	0.504	39	275	0	0.572	0	0	0	0
RIF1_HUMAN__MD2L2_HUMAN__2683	Q5UIP0;Q9UI95	0.198634	0.333	20	659	0	1.03	0	0	0	0
FANCE_HUMAN__FANCL_HUMAN__911	Q9HB96;Q9NW38	0.198481	0.493	73	999	1	0.19	0	0	0	0
RFC4_HUMAN__TOPB1_HUMAN__1885	P35249;Q92547	0.198477	0.333	45	860	0	1.16	0	0	0	0
SMC1A_HUMAN__UBP37_HUMAN__2212	Q14683;Q86T82	0.198451	0.333	34	235	0	0.193	0	1	0	0
CDC7_HUMAN__MCM10_HUMAN__1449	O00311;Q7L590	0.198434	0.333	22	989	0	0.621	1	1	1	0
CDC7_HUMAN__RFA3_HUMAN__695	O00311;P35244	0.198045	0.333	18	729	0	0.621	0	0	0	0
CDC7_HUMAN__TICRR_HUMAN__2484	O00311;Q7Z2Z1	0.198002	0.333	7	926	0	0.572	0	0	0	0
MCMBP_HUMAN__DTL_HUMAN__1372	Q9BTE3;Q9NZJ0	0.197976	0.463	105	376	0	2.67	0	0	0	0
LLR1_HUMAN__PSF2_HUMAN__599	Q96L50;Q9Y248	0.197808	0.333	7	860	0	0.16	0	0	0	0
DPOE1_HUMAN__RECQ4_HUMAN__3494	O94761;Q07864	0.197727	0.601	81	711	0	0.304	0	0	0	0
FANCA_HUMAN__UBE2T_HUMAN__1652	O15360;Q9NPD8	0.197651	0.356	29	998	0	0	0	1	0	0
TINF2_HUMAN__CLSPN_HUMAN__1790	Q9BSI4;Q9HAW4	0.197565	0.633	50	0	0	0.876	0	0	0	0
SSRP1_HUMAN__DPOD1_HUMAN__1816	P28340;Q08945	0.197363	0.333	38	490	0	20.5	0	0	0	0
MDC1_HUMAN__RFC5_HUMAN__2429	P40937;Q14676	0.196885	0.333	5	462	0	51.8	0	1	0	0
UBP7_HUMAN__CLSPN_HUMAN__2441	Q93009;Q9HAW4	0.196882	0.387	31	654	0	2.12	0	2	0	0
RFC5_HUMAN__DTL_HUMAN__1070	P40937;Q9NZJ0	0.196771	0.333	9	671	0	2.67	0	0	0	0
FANCF_HUMAN__RA51D_HUMAN__702	O75771;Q9NPI8	0.196744	0.643	57	533	0	0.038	0	0	0	0
CAF1B_HUMAN__TOPB1_HUMAN__2081	Q13112;Q92547	0.196649	0.438	48	207	0	1.16	0	0	0	0
PINX1_HUMAN__PINX1_HUMAN__656	Q96BK5;Q96BK5	0.195749	0.564	13	999	0	3.64	0	0	0	0
MDC1_HUMAN__PRI1_HUMAN__2509	P49642;Q14676	0.195438	0.48	25	168	0	10.1	0	1	0	0
RFA1_HUMAN__TICRR_HUMAN__2526	P27694;Q7Z2Z1	0.195299	0.333	17	210	0	0.572	0	0	0	0
PSF3_HUMAN__TIPIN_HUMAN__517	Q9BRX5;Q9BVW5	0.195138	0.333	25	993	0	2.77	2	3	1	0
ABRX1_HUMAN__MCM10_HUMAN__1284	Q6UWZ7;Q7L590	0.195014	0.867	25	0	0	0.854	0	0	0	0
CDC7_HUMAN__TOPB1_HUMAN__2096	O00311;Q92547	0.194821	0.333	16	878	0	0.621	0	0	0	0
MSH5_HUMAN__PMS1_HUMAN__1766	O43196;P54277	0.194733	0.794	55	915	0	0.983	0	0	0	0
CTF8_HUMAN__TICRR_HUMAN__2031	P0CG13;Q7Z2Z1	0.194351	0.565	36	244	0	0.572	0	0	0	0
CLSPN_HUMAN__TICRR_HUMAN__3249	Q7Z2Z1;Q9HAW4	0.194187	0.333	54	658	0	0.572	0	0	0	0
DDB1_HUMAN__TRAIP_HUMAN__1609	Q16531;Q9BWF2	0.194098	0.333	18	319	0	0.31	0	1	0	0
DPOE2_HUMAN__TIPIN_HUMAN__828	P56282;Q9BVW5	0.19383	0.598	29	977	0	1.13	0	1	0	0
HUS1_HUMAN__RFA2_HUMAN__550	O60921;P15927	0.193752	0.333	38	794	0	2.81	0	1	0	0
RAD21_HUMAN__UBP37_HUMAN__1610	O60216;Q86T82	0.193368	0.333	22	317	0	0.193	0	2	0	0
RNF8_HUMAN__DCC1_HUMAN__878	O76064;Q9BVC3	0.193259	0.833	32	0	0	0.462	0	0	0	0
PIF1_HUMAN__RECQ4_HUMAN__1849	O94761;Q9H611	0.192904	0.503	55	866	0	0.047	0	0	0	0
RMI2_HUMAN__DBF4A_HUMAN__821	Q96E14;Q9UBU7	0.192736	1	7	151	0	0.349	0	0	0	0
RAD1_HUMAN__CTF18_HUMAN__1257	O60671;Q8WVB6	0.19213	0.455	101	228	0	1.44	0	0	0	0
MCM10_HUMAN__MCM10_HUMAN__1750	Q7L590;Q7L590	0.192041	0.397	42	999	0	0.854	2	0	0	0
CAF1A_HUMAN__DPOE1_HUMAN__3242	Q07864;Q13111	0.191288	0.419	31	514	0	1.63	0	0	0	0
ATRIP_HUMAN__MCM5_HUMAN__1525	P33992;Q8WXE1	0.191237	0.333	24	834	0	1.36	0	2	0	0
RAD9A_HUMAN__TICRR_HUMAN__2301	Q7Z2Z1;Q99638	0.190998	0.637	34	633	0	0.572	0	0	0	0
CDT1_HUMAN__DONS_HUMAN__1112	Q9H211;Q9NYP3	0.190892	0.333	13	538	0	0.389	0	0	0	0
CHK1_HUMAN__RFC4_HUMAN__839	O14757;P35249	0.190807	0.333	14	942	0	6.89	0	0	0	0
SCC4_HUMAN__WAPL_HUMAN__1803	Q7Z5K2;Q9Y6X3	0.190773	0.333	7	982	0	5.03	0	2	0	0
RMI2_HUMAN__SMC1A_HUMAN__1380	Q14683;Q96E14	0.190549	0.474	102	0	0	1.35	0	0	0	0
ERCC2_HUMAN__RFC5_HUMAN__1100	P18074;P40937	0.190478	0.476	82	319	0	8.15	0	0	0	0
SMC5_HUMAN__WAPL_HUMAN__2291	Q7Z5K2;Q8IY18	0.190331	0.333	46	686	0	4.46	0	1	0	0
XRCC1_HUMAN__MCM6_HUMAN__1454	P18887;Q14566	0.190266	0.798	33	171	0	27.4	0	0	0	0
FANCI_HUMAN__TOPB1_HUMAN__2850	Q92547;Q9NVI1	0.190233	0.338	75	752	0	1.16	0	0	0	0
RN168_HUMAN__DTL_HUMAN__1301	Q8IYW5;Q9NZJ0	0.189937	0.389	78	166	0	0.866	0	0	0	0
EXO1_HUMAN__REV1_HUMAN__2097	Q9UBZ9;Q9UQ84	0.189077	0.713	29	662	0	0.049	0	0	0	0
DNLI3_HUMAN__XRCC2_HUMAN__1289	O43543;P49916	0.189039	0.961	17	470	0	0.088	0	0	0	0
SHLD2_HUMAN__CDC7_HUMAN__1409	O00311;Q86V20	0.188905	0.333	39	231	0	0.144	0	1	0	0
RFA3_HUMAN__DTL_HUMAN__851	P35244;Q9NZJ0	0.188623	0.362	59	575	0	2.67	0	0	0	0
ORC6_HUMAN__PSF1_HUMAN__448	Q14691;Q9Y5N6	0.187908	0.333	29	553	0	1.95	0	0	0	0
CCNA2_HUMAN__DPOLA_HUMAN__1894	P09884;P20248	0.187472	0.35	20	611	0	2.55	0	3	0	0
NSE1_HUMAN__CTF18_HUMAN__1241	Q8WV22;Q8WVB6	0.187273	0.529	68	0	0	4.49	0	0	0	0
FAP24_HUMAN__TOP3A_HUMAN__1216	Q13472;Q9BTP7	0.18708	0.781	38	739	0	0.339	0	0	0	0
TDT_HUMAN__DPOLB_HUMAN__844	P04053;P06746	0.186858	0.567	40	194	0	0.278	0	0	0	0
RA51C_HUMAN__TICRR_HUMAN__2286	O43502;Q7Z2Z1	0.186727	0.37	46	0	0	0.572	0	0	0	0
RAD9A_HUMAN__DPOD1_HUMAN__1498	P28340;Q99638	0.18658	0.46	103	403	0	3.21	0	0	0	0
ORC1_HUMAN__TICRR_HUMAN__2771	Q13415;Q7Z2Z1	0.186346	0.333	29	548	0	0.572	0	0	0	0
NEIL2_HUMAN__CDC45_HUMAN__898	O75419;Q969S2	0.186021	0.726	96	0	0	1.38	0	0	0	0
FP100_HUMAN__LLR1_HUMAN__1295	Q0VG06;Q96L50	0.185992	0.9	30	190	0	0.16	0	0	0	0
FACD2_HUMAN__SMC1A_HUMAN__2684	Q14683;Q9BXW9	0.185899	0.333	22	237	0	5.3	0	1	0	0
CDCA5_HUMAN__DTL_HUMAN__982	Q96FF9;Q9NZJ0	0.185706	0.439	41	676	0	2.67	0	0	0	0
RAD51_HUMAN__TRAIP_HUMAN__808	Q06609;Q9BWF2	0.18559	0.493	67	459	0	0.31	0	0	0	0
CDT1_HUMAN__DPOD1_HUMAN__1653	P28340;Q9H211	0.185519	0.333	23	746	0	0.731	0	0	0	0
DPOA2_HUMAN__MCM7_HUMAN__1317	P33993;Q14181	0.185107	0.333	40	847	0	10.1	0	0	0	0
DPOA2_HUMAN__TICRR_HUMAN__2508	Q14181;Q7Z2Z1	0.184934	0.333	27	212	0	0.572	0	0	0	0
WAPL_HUMAN__MD2L2_HUMAN__1401	Q7Z5K2;Q9UI95	0.184892	0.333	104	0	0	1.03	0	0	0	0
DNLI3_HUMAN__SP16H_HUMAN__2056	P49916;Q9Y5B9	0.184702	0.333	7	613	0	14.2	1	1	1	0
SLX4_HUMAN__SCC4_HUMAN__2447	Q8IY92;Q9Y6X3	0.184401	0.333	139	0	0	0.426	0	0	0	0
DPOD3_HUMAN__MTBP_HUMAN__1370	Q15054;Q96DY7	0.184273	0.333	10	167	0	0.138	0	0	0	0
FIRRM_HUMAN__ETAA1_HUMAN__1779	Q9NSG2;Q9NY74	0.184168	0.599	104	0	0	0.039	0	0	0	0
CHK1_HUMAN__DBF4A_HUMAN__1150	O14757;Q9UBU7	0.183453	0.333	7	921	0	0.349	0	2	0	0
ELOF1_HUMAN__HELQ_HUMAN__1184	P60002;Q8TDG4	0.183344	0.936	47	0	0	0.186	0	0	0	0
BRCA1_HUMAN__RFA2_HUMAN__2133	P15927;P38398	0.183319	0.333	9	881	0	2.24	1	2	1	0
CDK2_HUMAN__CLSPN_HUMAN__1637	P24941;Q9HAW4	0.183256	0.548	45	736	0	2.12	0	0	0	0
LLR1_HUMAN__ORC6_HUMAN__666	Q96L50;Q9Y5N6	0.182812	0.462	65	0	0	0.16	0	0	0	0
CDC7_HUMAN__LLR1_HUMAN__988	O00311;Q96L50	0.182751	0.333	26	315	0	0.16	0	0	0	0
NTH_HUMAN__SCC4_HUMAN__925	P78549;Q9Y6X3	0.182465	0.543	135	0	0	3.34	0	0	0	0
BRCA2_HUMAN__DCR1A_HUMAN__4458	P51587;Q6PJP8	0.182049	0.333	28	404	0	0.141	0	0	0	0
LLR1_HUMAN__RFC3_HUMAN__770	P40938;Q96L50	0.181759	0.607	39	309	0	0.16	0	0	0	0
HELQ_HUMAN__RFA2_HUMAN__1371	P15927;Q8TDG4	0.181532	0.774	53	312	0	0.186	0	0	0	0
CDK2_HUMAN__UBP37_HUMAN__1277	P24941;Q86T82	0.181418	0.333	16	565	0	0.193	0	2	0	0
ORC1_HUMAN__RFC1_HUMAN__2009	P35251;Q13415	0.181295	0.333	56	496	0	1	0	0	0	0
DDB1_HUMAN__MTBP_HUMAN__2044	Q16531;Q96DY7	0.181207	0.333	102	0	0	0.138	0	0	0	0
TINF2_HUMAN__POLH_HUMAN__1164	Q9BSI4;Q9Y253	0.18119	0.576	125	0	0	0.103	0	0	0	0
WRN_HUMAN__REV1_HUMAN__2683	Q14191;Q9UBZ9	0.181152	0.333	7	644	0	0.049	0	0	0	0
SCC4_HUMAN__RHNO1_HUMAN__851	Q9BSD3;Q9Y6X3	0.180729	0.481	129	0	0	4e-06	0	0	0	0
APLF_HUMAN__BARD1_HUMAN__1288	Q8IW19;Q99728	0.180708	0.333	36	258	0	0.457	0	0	0	0
FANCM_HUMAN__RFA2_HUMAN__2318	P15927;Q8IYD8	0.180515	0.345	28	998	0	0.097	0	1	0	0
RNH2B_HUMAN__RIF1_HUMAN__2784	Q5TBB1;Q5UIP0	0.180319	0.775	43	0	0	11.8	0	0	0	0
STK19_HUMAN__TDG_HUMAN__664	P49842;Q13569	0.18031	0.828	64	0	0	0.805	0	0	0	0
LLR1_HUMAN__PRI1_HUMAN__834	P49642;Q96L50	0.180077	0.333	8	294	0	0.16	0	0	0	0
ORC6_HUMAN__PSF2_HUMAN__437	Q9Y248;Q9Y5N6	0.180038	0.333	10	505	0	1.95	0	0	0	0
SMAL1_HUMAN__REV1_HUMAN__2205	Q9NZC9;Q9UBZ9	0.179914	0.343	35	467	0	0.049	0	0	0	0
OGG1_HUMAN__MSH5_HUMAN__1179	O15527;O43196	0.179853	0.654	53	398	0	0.058	0	0	0	0
SMC5_HUMAN__TOP1_HUMAN__1866	P11387;Q8IY18	0.179319	0.356	30	594	0	4.46	0	1	0	0
TINF2_HUMAN__MDC1_HUMAN__2540	Q14676;Q9BSI4	0.179054	0.333	51	610	0	0.876	1	1	1	0
RNF8_HUMAN__HROB_HUMAN__1132	O76064;Q8N3J3	0.178863	0.582	79	0	0	0.108	0	0	0	0
SPRTN_HUMAN__ATRIP_HUMAN__1280	Q8WXE1;Q9H040	0.178746	0.374	131	177	0	0.252	0	0	0	0
BARD1_HUMAN__UBP37_HUMAN__1756	Q86T82;Q99728	0.178691	0.333	17	297	0	0.193	0	0	0	0
ERCC1_HUMAN__DNA2_HUMAN__1357	P07992;P51530	0.178631	0.816	29	752	0	0.343	0	0	0	0
TINF2_HUMAN__BRCA1_HUMAN__2314	P38398;Q9BSI4	0.178629	0.333	30	858	0	0.876	1	2	1	0
DMC1_HUMAN__RFC5_HUMAN__680	P40937;Q14565	0.178523	0.527	50	237	0	0.076	0	0	0	0
ESCO2_HUMAN__MTBP_HUMAN__1505	Q56NI9;Q96DY7	0.178383	0.503	63	374	0	0.138	0	0	0	0
CAF1B_HUMAN__TICRR_HUMAN__2469	Q13112;Q7Z2Z1	0.178021	0.333	13	255	0	0.572	0	0	0	0
MBD4_HUMAN__PMS1_HUMAN__1512	O95243;P54277	0.177844	0.906	53	471	0	0.983	0	0	0	0
FANCJ_HUMAN__ZRAB3_HUMAN__2328	Q5FWF4;Q9BX63	0.177836	0.719	19	518	0	0.113	0	0	0	0
CAF1A_HUMAN__FEN1_HUMAN__1336	P39748;Q13111	0.177771	0.333	25	606	0	6.08	0	0	0	0
CAF1A_HUMAN__MRE11_HUMAN__1664	P49959;Q13111	0.177754	0.357	69	265	0	6.08	0	0	0	0
SP16H_HUMAN__WDHD1_HUMAN__2176	O75717;Q9Y5B9	0.177279	0.333	46	784	0	13.6	0	0	0	0
DPOD3_HUMAN__SMAL1_HUMAN__1420	Q15054;Q9NZC9	0.17709	0.655	83	492	0	2.43	0	0	0	0
XRCC3_HUMAN__RAD52_HUMAN__764	O43542;P43351	0.177074	0.769	39	978	0	0.154	0	0	0	0
TERF1_HUMAN__DTL_HUMAN__1169	P54274;Q9NZJ0	0.176872	0.439	82	0	0	1.72	0	0	0	0
NSE2_HUMAN__SMC6_HUMAN__1338	Q96MF7;Q96SB8	0.1765	0.333	36	999	0	4.96	4	5	1	0
ELOF1_HUMAN__TINF2_HUMAN__534	P60002;Q9BSI4	0.176485	0.36	100	0	0	0.876	0	0	0	0
RFWD3_HUMAN__RAD9A_HUMAN__1165	Q6PCD5;Q99638	0.176066	0.741	54	215	0	0.244	0	0	0	0
CCNE1_HUMAN__DTL_HUMAN__1140	P24864;Q9NZJ0	0.176031	0.59	39	393	0	1.04	0	0	0	0
NSE2_HUMAN__MCM10_HUMAN__1122	Q7L590;Q96MF7	0.175955	0.681	45	0	0	0.854	0	0	0	0
SMC3_HUMAN__WDHD1_HUMAN__2346	O75717;Q9UQE7	0.175849	0.602	41	841	0	13.6	0	0	0	0
MLH1_HUMAN__TOP2B_HUMAN__2382	P40692;Q02880	0.175759	0.333	74	437	0	10.9	0	0	0	0
SP16H_HUMAN__RFC4_HUMAN__1410	P35249;Q9Y5B9	0.175694	0.333	9	0	0	68.9	0	0	0	0
CHK1_HUMAN__RFC1_HUMAN__1624	O14757;P35251	0.175456	0.639	12	420	0	6.89	0	1	0	0
CLSPN_HUMAN__SLD5_HUMAN__1562	Q9BRT9;Q9HAW4	0.175342	0.333	20	930	0	2.12	0	0	0	0
ABRX1_HUMAN__PRI1_HUMAN__829	P49642;Q6UWZ7	0.175167	0.939	11	295	0	1.29	0	0	0	0
BARD1_HUMAN__DPOD3_HUMAN__1243	Q15054;Q99728	0.175124	0.444	51	573	0	0.457	0	0	0	0
RFC1_HUMAN__MLH3_HUMAN__2601	P35251;Q9UHC1	0.175066	0.902	68	280	0	0.035	0	0	0	0
RMI1_HUMAN__RFA2_HUMAN__895	P15927;Q9H9A7	0.174981	0.333	17	999	0	0.836	3	3	1	0
SP16H_HUMAN__DPOA2_HUMAN__1645	Q14181;Q9Y5B9	0.174785	0.533	5	0	0	10.1	0	0	0	0
SPRTN_HUMAN__DPOA2_HUMAN__1087	Q14181;Q9H040	0.174743	0.39	111	0	0	0.252	0	0	0	0
ELOF1_HUMAN__ELOF1_HUMAN__166	P60002;P60002	0.17448	0.333	9	999	0	22.7	0	0	0	0
DDB1_HUMAN__ERCC2_HUMAN__1900	P18074;Q16531	0.174264	0.333	73	862	0	8.15	0	0	0	0
TONSL_HUMAN__TICRR_HUMAN__3288	Q7Z2Z1;Q96HA7	0.174182	0.333	6	276	0	0.572	0	0	0	0
FACD2_HUMAN__CIP2A_HUMAN__2356	Q8TCG1;Q9BXW9	0.17418	0.333	46	338	0	5.25	0	0	0	0
PSF3_HUMAN__DTL_HUMAN__946	Q9BRX5;Q9NZJ0	0.174093	0.333	14	340	0	2.67	0	0	0	0
RAD17_HUMAN__RFC1_HUMAN__1829	O75943;P35251	0.174074	0.533	5	869	0	1.69	0	2	0	0
CAF1A_HUMAN__MCM4_HUMAN__1819	P33991;Q13111	0.174026	0.333	16	806	0	6.08	0	0	0	0
RA54B_HUMAN__SHPRH_HUMAN__2593	Q149N8;Q9Y620	0.17387	0.333	40	156	0	0.236	0	0	0	0
BRCA2_HUMAN__RAD52_HUMAN__3836	P43351;P51587	0.17296	0.333	10	993	0	0.154	0	1	0	0
RNH2B_HUMAN__CLSPN_HUMAN__1651	Q5TBB1;Q9HAW4	0.172813	0.956	30	194	0	2.12	0	0	0	0
DCR1B_HUMAN__BRCA1_HUMAN__2395	P38398;Q9H816	0.172805	0.333	26	616	0	0	1	1	1	0
DCR1A_HUMAN__TTF2_HUMAN__2202	Q6PJP8;Q9UNY4	0.172652	0.333	14	0	0	0.141	0	0	0	0
EME2_HUMAN__DPOD2_HUMAN__848	A4GXA9;P49005	0.172615	0.827	27	344	0	0.027	0	0	0	0
EXO1_HUMAN__CDC45_HUMAN__1412	O75419;Q9UQ84	0.172512	0.531	27	963	0	0.676	0	0	0	0
CAF1A_HUMAN__MTBP_HUMAN__1860	Q13111;Q96DY7	0.172484	0.333	32	167	0	0.138	0	0	0	0
CAF1B_HUMAN__MTBP_HUMAN__1463	Q13112;Q96DY7	0.172236	0.519	43	277	0	0.138	0	0	0	0
CTF18_HUMAN__RFC1_HUMAN__2123	P35251;Q8WVB6	0.172153	0.333	9	851	0	4.62	0	1	0	0
FANCJ_HUMAN__DNLI1_HUMAN__2168	P18858;Q9BX63	0.171969	0.9	30	378	0	0.302	0	0	0	0
UBE2B_HUMAN__TRAIP_HUMAN__621	P63146;Q9BWF2	0.171629	0.947	38	186	0	0.31	0	0	0	0
MCM3_HUMAN__WDHD1_HUMAN__1937	O75717;P25205	0.171603	0.333	30	999	0	13.6	0	0	0	0
PCNA_HUMAN__UBXN7_HUMAN__750	O94888;P12004	0.171407	0.723	65	0	0	28.7	0	0	0	0
RTEL1_HUMAN__ATRIP_HUMAN__2010	Q8WXE1;Q9NZ71	0.171031	0.6	60	241	0	0.453	0	0	0	0
SP16H_HUMAN__DPOD3_HUMAN__1513	Q15054;Q9Y5B9	0.171024	0.333	5	0	0	11.8	0	0	0	0
RTEL1_HUMAN__CDC6_HUMAN__1779	Q99741;Q9NZ71	0.17086	0.513	52	274	0	0.408	0	0	0	0
RAD17_HUMAN__CDC6_HUMAN__1241	O75943;Q99741	0.170841	0.333	56	628	0	0.408	0	0	0	0
SCC4_HUMAN__ATRIP_HUMAN__1404	Q8WXE1;Q9Y6X3	0.170689	0.525	94	0	0	1.36	0	0	0	0
DCR1C_HUMAN__MCM9_HUMAN__1835	Q96SD1;Q9NXL9	0.170454	0.333	27	0	0	0.227	0	0	0	0
DPOD2_HUMAN__RFC2_HUMAN__823	P35250;P49005	0.170406	0.333	30	824	0	20.3	0	0	0	0
NHEJ1_HUMAN__XRCC1_HUMAN__932	P18887;Q9H9Q4	0.170403	0.944	30	758	0	4.21	0	0	0	0
FACD2_HUMAN__HUS1_HUMAN__1731	O60921;Q9BXW9	0.170359	0.526	64	515	0	2.81	0	0	0	0
SMC1A_HUMAN__SCC4_HUMAN__1846	Q14683;Q9Y6X3	0.17034	0.333	20	883	0	5.03	1	2	1	0
REV3L_HUMAN__CDK2_HUMAN__3428	O60673;P24941	0.170297	0.548	62	236	0	0.081	0	0	0	0
ESCO2_HUMAN__ORC1_HUMAN__1462	Q13415;Q56NI9	0.170065	0.333	66	432	0	1	0	0	0	0
XRCC6_HUMAN__DPOD4_HUMAN__716	P12956;Q9HCU8	0.170057	0.877	27	0	0	1.97	0	0	0	0
RFWD3_HUMAN__RFC1_HUMAN__1922	P35251;Q6PCD5	0.169678	0.82	37	0	0	0.244	0	0	0	0
MSH5_HUMAN__PMS2_HUMAN__1696	O43196;P54278	0.169367	0.867	45	949	0	1.39	0	0	0	0
CAF1A_HUMAN__TICRR_HUMAN__2866	Q13111;Q7Z2Z1	0.169284	0.333	11	512	0	0.572	0	0	0	0
CHK1_HUMAN__DONS_HUMAN__1042	O14757;Q9NYP3	0.169275	0.333	15	475	0	0.389	0	0	0	0
CDCA5_HUMAN__CDC45_HUMAN__818	O75419;Q96FF9	0.16927	0.409	22	937	0	1.69	0	0	0	0
CDCA5_HUMAN__PSF2_HUMAN__437	Q96FF9;Q9Y248	0.169046	0.606	33	683	0	7.01	0	0	0	0
DBF4B_HUMAN__MCM2_HUMAN__1519	P49736;Q8NFT6	0.168948	0.715	76	656	0	0.044	0	0	0	0
CDC7_HUMAN__WDHD1_HUMAN__1703	O00311;O75717	0.16848	0.333	27	794	0	0.621	0	0	0	0
CDC7_HUMAN__DPOD1_HUMAN__1681	O00311;P28340	0.168458	0.333	51	502	0	0.621	0	0	0	0
MCM4_HUMAN__TICRR_HUMAN__2773	P33991;Q7Z2Z1	0.168393	0.345	29	939	0	0.572	0	0	0	0
ZRAB3_HUMAN__RAD18_HUMAN__1574	Q5FWF4;Q9NS91	0.16825	0.421	53	624	0	0.113	0	0	0	0
RIF1_HUMAN__SP16H_HUMAN__3519	Q5UIP0;Q9Y5B9	0.168001	0.388	80	213	0	11.8	0	0	0	0
MRE11_HUMAN__CCNA2_HUMAN__1140	P20248;P49959	0.167955	0.333	20	702	0	2.55	0	2	0	0
RNH2B_HUMAN__XRCC6_HUMAN__921	P12956;Q5TBB1	0.167688	0.889	27	0	0	17.5	0	0	0	0
MDC1_HUMAN__BARD1_HUMAN__2866	Q14676;Q99728	0.167333	0.333	11	954	0	0.457	1	2	1	0
RAD21_HUMAN__TOPB1_HUMAN__2153	O60216;Q92547	0.167188	0.333	6	331	0	1.16	0	0	0	0
LLR1_HUMAN__WDHD1_HUMAN__1543	O75717;Q96L50	0.16706	0.397	21	935	1	0.16	0	0	0	0
RMI1_HUMAN__TOPB1_HUMAN__2147	Q92547;Q9H9A7	0.166992	0.333	29	859	0	0.836	0	1	0	0
CAF1A_HUMAN__CDC45_HUMAN__1522	O75419;Q13111	0.166776	0.333	14	595	0	1.69	0	0	0	0
SLF2_HUMAN__PCNA_HUMAN__1434	P12004;Q8IX21	0.166226	0.48	34	0	0	0.196	0	0	0	0
MCMBP_HUMAN__MCM10_HUMAN__1517	Q7L590;Q9BTE3	0.166179	0.333	19	865	0	0.854	2	3	1	0
RA51D_HUMAN__ORC6_HUMAN__580	O75771;Q9Y5N6	0.166056	0.453	64	0	0	0.248	0	0	0	0
RD23B_HUMAN__FANCL_HUMAN__784	P54727;Q9NW38	0.165794	0.733	55	203	0	0.19	0	0	0	0
HUS1_HUMAN__TOPB1_HUMAN__1802	O60921;Q92547	0.165684	0.333	16	996	0	1.16	0	2	0	0
WAPL_HUMAN__UBP37_HUMAN__2169	Q7Z5K2;Q86T82	0.165639	0.333	18	635	0	0.193	0	3	0	0
BARD1_HUMAN__ORC1_HUMAN__1638	Q13415;Q99728	0.165634	0.333	28	191	0	0.457	0	0	0	0
DNLI3_HUMAN__RFA1_HUMAN__1625	P27694;P49916	0.165567	0.333	13	781	0	14.2	0	3	0	0
MDC1_HUMAN__RAD1_HUMAN__2371	O60671;Q14676	0.165505	0.461	34	233	0	1.44	0	0	0	0
TICRR_HUMAN__TIM_HUMAN__3118	Q7Z2Z1;Q9UNS1	0.165425	0.523	37	372	0	0.572	0	0	0	0
XRCC6_HUMAN__CDC45_HUMAN__1175	O75419;P12956	0.165355	0.333	27	444	0	1.69	0	0	0	0
XRCC5_HUMAN__DPOLA_HUMAN__2194	P09884;P13010	0.165315	0.333	21	468	0	5.46	0	1	0	0
RTEL1_HUMAN__RAD54_HUMAN__1966	Q92698;Q9NZ71	0.165314	0.845	28	456	0	0.453	0	0	0	0
RECQ5_HUMAN__TIM_HUMAN__2199	O94762;Q9UNS1	0.16509	0.376	149	677	0	1.97	0	0	0	0
CTIP_HUMAN__DTL_HUMAN__1627	Q99708;Q9NZJ0	0.164766	0.333	16	221	0	1.84	0	0	0	0
SP16H_HUMAN__STAG2_HUMAN__2278	Q8N3U4;Q9Y5B9	0.164686	0.333	40	289	0	17.8	0	0	0	0
STAG1_HUMAN__TIM_HUMAN__2466	Q8WVM7;Q9UNS1	0.164534	0.333	43	272	0	2.52	0	0	0	0
TERF2_HUMAN__CDC6_HUMAN__1102	Q15554;Q99741	0.164202	0.536	61	0	0	0.408	0	0	0	0
MD2L2_HUMAN__ELOA1_HUMAN__1009	Q14241;Q9UI95	0.164062	0.414	133	0	0	1.03	0	0	0	0
ERCC2_HUMAN__RFC4_HUMAN__1123	P18074;P35249	0.164026	0.502	83	317	0	8.15	0	0	0	0
MDC1_HUMAN__MD2L2_HUMAN__2300	Q14676;Q9UI95	0.163851	0.333	93	701	0	1.03	0	0	0	0
TERF2_HUMAN__MDC1_HUMAN__2631	Q14676;Q15554	0.163787	0.333	9	772	0	11.7	1	1	1	0
NEIL3_HUMAN__EXO1_HUMAN__1451	Q8TAT5;Q9UQ84	0.163449	0.333	8	850	0	0.077	0	0	0	0
DCR1B_HUMAN__CLSPN_HUMAN__1871	Q9H816;Q9HAW4	0.163418	0.457	54	353	0	0	0	0	0	0
MTBP_HUMAN__ORC1_HUMAN__1765	Q13415;Q96DY7	0.163416	0.333	32	241	0	0.138	0	0	0	0
BRCA1_HUMAN__NSE3_HUMAN__2167	P38398;Q96MG7	0.163404	0.333	29	484	0	2.24	1	1	1	0
MD2L2_HUMAN__MTBP_HUMAN__1115	Q96DY7;Q9UI95	0.16336	0.48	68	0	0	0.138	0	0	0	0
SP16H_HUMAN__RAD21_HUMAN__1678	O60216;Q9Y5B9	0.163359	0.486	24	368	0	32.1	0	0	0	0
FANCB_HUMAN__RFC5_HUMAN__1199	P40937;Q8NB91	0.163348	0.554	77	292	0	0	0	0	0	0
TDG_HUMAN__MRE11_HUMAN__1118	P49959;Q13569	0.162933	0.79	35	264	0	0.805	0	0	0	0
BLM_HUMAN__ESCO2_HUMAN__2018	P54132;Q56NI9	0.162835	0.333	35	327	0	1.03	0	0	0	0
TOP3A_HUMAN__MCM7_HUMAN__1720	P33993;Q13472	0.162093	0.621	22	240	0	1.1	0	0	0	0
UBP7_HUMAN__ACD_HUMAN__1560	Q93009;Q96AP0	0.161937	0.586	29	286	0	0.977	2	2	1	0
XRCC1_HUMAN__SP16H_HUMAN__1680	P18887;Q9Y5B9	0.161853	0.376	102	558	0	27.4	0	0	0	0
TONSL_HUMAN__DNLI1_HUMAN__2297	P18858;Q96HA7	0.16183	0.333	62	286	0	1.32	0	0	0	0
ATRIP_HUMAN__UBP37_HUMAN__1770	Q86T82;Q8WXE1	0.161809	0.454	83	0	0	0.193	0	0	0	0
TICRR_HUMAN__WDHD1_HUMAN__3039	O75717;Q7Z2Z1	0.161771	0.333	20	762	0	0.572	0	0	0	0
RTEL1_HUMAN__SMC6_HUMAN__2310	Q96SB8;Q9NZ71	0.161697	0.536	64	351	0	0.453	0	0	0	0
BARD1_HUMAN__SMC1A_HUMAN__2010	Q14683;Q99728	0.161626	0.333	13	468	0	0.457	0	1	0	0
XRCC1_HUMAN__MSH6_HUMAN__1993	P18887;P52701	0.161483	0.84	48	752	0	27.4	0	0	0	0
TP53B_HUMAN__CTF8_HUMAN__2093	P0CG13;Q12888	0.16134	0.4	146	393	0	1.86	0	0	0	0
CDT1_HUMAN__SLD5_HUMAN__769	Q9BRT9;Q9H211	0.161268	0.507	25	825	0	0.731	0	0	0	0
XRCC6_HUMAN__BLM_HUMAN__2026	P12956;P54132	0.160774	0.333	5	910	0	1.4	1	1	1	0
ERCC1_HUMAN__TIM_HUMAN__1505	P07992;Q9UNS1	0.160652	0.783	40	309	0	2.52	0	0	0	0
CAF1A_HUMAN__TONSL_HUMAN__2334	Q13111;Q96HA7	0.160649	0.333	22	359	0	1.32	0	0	0	0
BRCA1_HUMAN__XPF_HUMAN__2779	P38398;Q92889	0.160502	0.333	15	914	0	1.98	1	1	1	0
TERF2_HUMAN__TOPB1_HUMAN__2064	Q15554;Q92547	0.160465	0.708	24	155	0	1.16	0	0	0	0
FANCM_HUMAN__SMC5_HUMAN__3149	Q8IY18;Q8IYD8	0.160397	0.509	36	893	0	0.097	1	1	1	0
XRCC6_HUMAN__WAPL_HUMAN__1799	P12956;Q7Z5K2	0.160365	0.481	18	191	0	10.8	1	1	1	0
PALB2_HUMAN__ETAA1_HUMAN__2112	Q86YC2;Q9NY74	0.160274	0.333	70	446	0	0.039	0	0	0	0
TONSL_HUMAN__SLD5_HUMAN__1601	Q96HA7;Q9BRT9	0.160214	0.528	12	395	0	1.32	0	0	0	0
BARD1_HUMAN__TTF2_HUMAN__1939	Q99728;Q9UNY4	0.160163	0.537	54	0	0	0.457	0	0	0	0
CDT1_HUMAN__CLSPN_HUMAN__1885	Q9H211;Q9HAW4	0.160093	0.468	42	722	0	0.731	0	0	0	0
TONSL_HUMAN__LLR1_HUMAN__1792	Q96HA7;Q96L50	0.160039	0.356	58	189	0	0.16	0	0	0	0
CTIP_HUMAN__DONS_HUMAN__1463	Q99708;Q9NYP3	0.159961	0.333	46	332	0	0.389	0	0	0	0
CAF1A_HUMAN__BLM_HUMAN__2373	P54132;Q13111	0.15992	0.333	6	511	0	1.4	0	3	0	0
MCMBP_HUMAN__TRAIP_HUMAN__1111	Q9BTE3;Q9BWF2	0.159826	0.545	33	308	0	0.31	0	1	0	0
CDC6_HUMAN__TIM_HUMAN__1768	Q99741;Q9UNS1	0.159779	0.333	27	663	0	0.408	0	0	0	0
TDG_HUMAN__SMC5_HUMAN__1511	Q13569;Q8IY18	0.159759	0.753	31	0	0	0.805	0	0	0	0
TERF2_HUMAN__MD2L2_HUMAN__753	Q15554;Q9UI95	0.159592	0.333	86	178	0	1.03	0	0	0	0
PIF1_HUMAN__MCM2_HUMAN__1545	P49736;Q9H611	0.159389	0.957	47	390	0	0.047	0	0	0	0
MD2L2_HUMAN__ETAA1_HUMAN__1137	Q9NY74;Q9UI95	0.159386	0.429	126	223	0	0.039	0	0	0	0
ERCC3_HUMAN__PRI1_HUMAN__1202	P19447;P49642	0.159376	0.333	5	0	0	3.9	0	0	0	0
ORC6_HUMAN__RFC5_HUMAN__592	P40937;Q9Y5N6	0.159372	0.333	13	424	0	1.95	0	0	0	0
MCM8_HUMAN__BLM_HUMAN__2257	P54132;Q9UJA3	0.159145	0.867	15	392	0	0.312	0	0	0	0
KIF4A_HUMAN__RAD9A_HUMAN__1623	O95239;Q99638	0.159061	0.636	33	0	0	3.21	0	0	0	0
POLH_HUMAN__ATRIP_HUMAN__1504	Q8WXE1;Q9Y253	0.159002	0.652	67	0	0	0.103	0	0	0	0
ATRIP_HUMAN__TIM_HUMAN__1999	Q8WXE1;Q9UNS1	0.158587	0.472	24	760	0	1.36	1	2	1	0
CLSPN_HUMAN__DPOD3_HUMAN__1805	Q15054;Q9HAW4	0.158526	0.351	37	380	0	2.12	0	0	0	0
EXO5_HUMAN__TRAIP_HUMAN__842	Q9BWF2;Q9H790	0.15848	0.704	89	0	0	0.018	0	0	0	0
BRCA1_HUMAN__FANCM_HUMAN__3911	P38398;Q8IYD8	0.158447	0.333	17	916	0	0.097	1	1	1	0
MCM3_HUMAN__ORC6_HUMAN__1060	P25205;Q9Y5N6	0.158431	0.333	9	919	0	1.95	0	0	0	0
MD2L2_HUMAN__ORC3_HUMAN__922	Q9UBD5;Q9UI95	0.158428	0.333	18	0	0	1.03	0	2	0	0
RNH2A_HUMAN__RNH2A_HUMAN__598	O75792;O75792	0.158423	0.333	8	999	0	26.8	0	0	0	0
BRCA1_HUMAN__CUL2_HUMAN__2608	P38398;Q13617	0.158362	0.333	18	239	0	2.24	0	1	0	0
ERCC6_HUMAN__SLF2_HUMAN__2666	Q03468;Q8IX21	0.158321	0.466	78	0	0	0.196	0	0	0	0
DCR1A_HUMAN__PALB2_HUMAN__2226	Q6PJP8;Q86YC2	0.158234	0.333	25	326	0	0.141	0	0	0	0
TINF2_HUMAN__CDT1_HUMAN__997	Q9BSI4;Q9H211	0.158052	0.592	76	0	0	0.731	0	0	0	0
RAD9A_HUMAN__PCNA_HUMAN__652	P12004;Q99638	0.157884	0.333	13	409	0	3.21	0	1	0	0
BRCA2_HUMAN__SMC5_HUMAN__4519	P51587;Q8IY18	0.157849	0.333	22	487	0	0.173	0	1	0	0
TOP3A_HUMAN__MCM3_HUMAN__1809	P25205;Q13472	0.157681	0.333	5	300	0	1.1	0	0	0	0
CDC6_HUMAN__MTBP_HUMAN__1464	Q96DY7;Q99741	0.156966	0.333	22	399	0	0.138	0	0	0	0
RIF1_HUMAN__UBP37_HUMAN__3451	Q5UIP0;Q86T82	0.156894	0.333	9	396	0	0.193	0	1	0	0
DPOE1_HUMAN__TICRR_HUMAN__4196	Q07864;Q7Z2Z1	0.156817	0.333	30	262	0	0.572	0	0	0	0
CHK1_HUMAN__RFC3_HUMAN__832	O14757;P40938	0.156705	0.333	6	858	0	6.89	0	0	0	0
SLF1_HUMAN__WDHD1_HUMAN__2187	O75717;Q9BQI6	0.156521	0.81	35	503	0	0.124	0	0	0	0
RFC3_HUMAN__DTL_HUMAN__1086	P40938;Q9NZJ0	0.156407	0.333	13	778	0	2.67	0	0	0	0
CAF1B_HUMAN__WDHD1_HUMAN__1688	O75717;Q13112	0.156242	0.381	7	540	0	12.9	0	0	0	0
SP16H_HUMAN__DPOE1_HUMAN__3333	Q07864;Q9Y5B9	0.156185	0.333	21	366	0	1.63	0	0	0	0
TINF2_HUMAN__TRAIP_HUMAN__920	Q9BSI4;Q9BWF2	0.155874	0.52	66	0	0	0.31	0	0	0	0
NEIL3_HUMAN__FANCM_HUMAN__2653	Q8IYD8;Q8TAT5	0.15535	0.333	33	619	0	0.077	0	0	0	0
MD2L2_HUMAN__ORC1_HUMAN__1072	Q13415;Q9UI95	0.155249	0.639	61	0	0	1	0	0	0	0
DPOLA_HUMAN__MSH6_HUMAN__2822	P09884;P52701	0.155077	0.333	16	882	0	5.46	0	0	0	0
CCNE1_HUMAN__CLSPN_HUMAN__1749	P24864;Q9HAW4	0.155038	0.333	32	333	0	1.04	0	0	0	0
KIF4A_HUMAN__SPRTN_HUMAN__1721	O95239;Q9H040	0.154969	0.601	56	0	0	0.252	0	0	0	0
MRE11_HUMAN__PSF1_HUMAN__904	P49959;Q14691	0.154876	0.571	14	349	0	5.55	0	1	0	0
MUTYH_HUMAN__3MG_HUMAN__844	P29372;Q9UIF7	0.154851	0.333	6	620	0	0.312	0	0	0	0
ORC6_HUMAN__RFA3_HUMAN__373	P35244;Q9Y5N6	0.154651	0.333	5	754	0	1.95	0	0	0	0
SCC4_HUMAN__TICRR_HUMAN__2523	Q7Z2Z1;Q9Y6X3	0.154631	0.333	39	0	0	0.572	0	0	0	0
PAXX_HUMAN__TERF2_HUMAN__746	Q15554;Q9BUH6	0.154606	0.752	51	443	0	11.7	0	0	0	0
RFC2_HUMAN__DTL_HUMAN__1084	P35250;Q9NZJ0	0.154595	0.37	9	677	0	2.67	0	0	0	0
BLM_HUMAN__RAD1_HUMAN__1699	O60671;P54132	0.154576	0.454	36	758	0	1.4	0	0	0	0
ORC6_HUMAN__RFC3_HUMAN__608	P40938;Q9Y5N6	0.154517	0.333	21	451	0	1.95	0	0	0	0
SMAL1_HUMAN__UBP37_HUMAN__1933	Q86T82;Q9NZC9	0.154283	0.333	14	0	0	0.193	0	0	0	0
RAD1_HUMAN__PCNA_HUMAN__543	O60671;P12004	0.154087	0.639	49	226	0	1.44	0	0	0	0
TERF2_HUMAN__DPOD4_HUMAN__649	Q15554;Q9HCU8	0.153879	0.538	91	508	0	1.97	0	0	0	0
DPOLM_HUMAN__ERCC1_HUMAN__791	P07992;Q9NP87	0.153787	0.781	35	445	0	0.696	0	0	0	0
TONSL_HUMAN__RFC2_HUMAN__1732	P35250;Q96HA7	0.153652	0.338	69	177	0	1.32	0	0	0	0
TYDP2_HUMAN__FANCL_HUMAN__737	O95551;Q9NW38	0.153406	0.88	36	208	0	0.19	0	0	0	0
RADX_HUMAN__TIM_HUMAN__2063	Q6NSI4;Q9UNS1	0.153114	0.369	158	0	0	0.649	0	0	0	0
RFC5_HUMAN__WDHD1_HUMAN__1469	O75717;P40937	0.153093	0.333	7	695	0	13.6	0	0	0	0
CDCA5_HUMAN__RAD1_HUMAN__534	O60671;Q96FF9	0.153072	0.595	74	0	0	1.44	0	0	0	0
UBP1_HUMAN__CCNE1_HUMAN__1195	O94782;P24864	0.152972	0.538	75	187	0	1.04	0	0	0	0
TOP3A_HUMAN__DPOA2_HUMAN__1599	Q13472;Q14181	0.152914	0.6	5	428	0	1.1	0	0	0	0
MMS22_HUMAN__CDC45_HUMAN__1809	O75419;Q6ZRQ5	0.152728	0.333	45	474	0	0.51	0	0	0	0
CHK1_HUMAN__CCNA2_HUMAN__908	O14757;P20248	0.152666	0.333	9	939	0	2.55	0	0	0	0
MTBP_HUMAN__ORC6_HUMAN__1156	Q96DY7;Q9Y5N6	0.152354	0.449	23	204	0	0.138	0	0	0	0
TDG_HUMAN__PALB2_HUMAN__1596	Q13569;Q86YC2	0.151888	0.333	108	182	0	0.477	0	0	0	0
TOP3A_HUMAN__DPOE1_HUMAN__3287	Q07864;Q13472	0.151867	0.333	18	589	0	1.1	0	0	0	0
ORC1_HUMAN__TOPB1_HUMAN__2383	Q13415;Q92547	0.15185	0.333	34	301	0	1	0	0	0	0
CAF1B_HUMAN__CTF8_HUMAN__680	P0CG13;Q13112	0.151593	0.447	73	0	0	1.86	0	0	0	0
DPOE1_HUMAN__ORC1_HUMAN__3147	Q07864;Q13415	0.15151	0.351	19	815	0	1	0	0	0	0
PALB2_HUMAN__RFWD3_HUMAN__1960	Q6PCD5;Q86YC2	0.151446	0.551	66	567	0	0.244	0	0	0	0
CCNA2_HUMAN__PSF2_HUMAN__617	P20248;Q9Y248	0.151254	0.333	7	602	0	2.55	0	0	0	0
DPOE2_HUMAN__PSF3_HUMAN__743	P56282;Q9BRX5	0.151057	0.333	53	989	0	1.13	0	0	0	0
TONSL_HUMAN__TOP1_HUMAN__2143	P11387;Q96HA7	0.150992	0.427	103	172	0	1.32	0	0	0	0
STN1_HUMAN__DPOA2_HUMAN__966	Q14181;Q9H668	0.150953	0.444	39	969	0	0.431	2	2	1	0
FANCJ_HUMAN__GEN_HUMAN__2157	Q17RS7;Q9BX63	0.150856	0.333	15	713	0	0.179	0	0	0	0
RTEL1_HUMAN__TONSL_HUMAN__2597	Q96HA7;Q9NZ71	0.150733	0.45	43	261	0	0.453	0	0	0	0
CDT1_HUMAN__RFA3_HUMAN__667	P35244;Q9H211	0.150364	0.333	33	454	0	0.731	0	0	0	0
TONSL_HUMAN__DPOA2_HUMAN__1976	Q14181;Q96HA7	0.150342	0.333	57	222	0	1.32	0	0	0	0
DBF4A_HUMAN__MCM10_HUMAN__1549	Q7L590;Q9UBU7	0.149791	0.678	30	948	0	0.349	0	0	0	0
RAD18_HUMAN__MTBP_HUMAN__1399	Q96DY7;Q9NS91	0.149713	0.333	81	171	0	0.138	0	0	0	0
CCNA2_HUMAN__RFC3_HUMAN__788	P20248;P40938	0.149641	0.333	17	807	0	2.55	0	0	0	0
RMI1_HUMAN__RFA3_HUMAN__746	P35244;Q9H9A7	0.149455	0.333	5	998	0	0.836	1	4	1	0
RFC2_HUMAN__TOPB1_HUMAN__1876	P35250;Q92547	0.149369	0.333	31	889	0	1.16	0	0	0	0
CUL2_HUMAN__RFA2_HUMAN__1015	P15927;Q13617	0.14934	0.333	21	0	0	32.3	0	1	0	0
KIF4A_HUMAN__CCNA2_HUMAN__1664	O95239;P20248	0.149057	0.398	31	895	0	2.55	0	0	0	0
XRCC4_HUMAN__MRE11_HUMAN__1044	P49959;Q13426	0.149026	0.48	25	533	0	6.38	0	1	0	0
MRE11_HUMAN__ORC2_HUMAN__1285	P49959;Q13416	0.148782	0.625	56	245	0	5.5	0	0	0	0
XRCC2_HUMAN__ORC5_HUMAN__715	O43543;O43913	0.148745	0.745	17	0	0	0.088	0	0	0	0
CTF18_HUMAN__DONS_HUMAN__1541	Q8WVB6;Q9NYP3	0.148721	0.796	18	183	0	0.389	0	0	0	0
RNH2C_HUMAN__RNH2C_HUMAN__328	Q8TDP1;Q8TDP1	0.148644	0.471	17	999	0	20.3	0	0	0	0
RAD54_HUMAN__DMC1_HUMAN__1087	Q14565;Q92698	0.148641	0.841	42	567	0	0.076	0	0	0	0
CDC6_HUMAN__WDHD1_HUMAN__1689	O75717;Q99741	0.148624	0.333	10	916	0	0.408	0	0	0	0
XRCC6_HUMAN__RFC2_HUMAN__963	P12956;P35250	0.148624	0.571	7	677	0	38.1	0	0	0	0
ATAD5_HUMAN__XRCC2_HUMAN__2124	O43543;Q96QE3	0.148521	0.583	40	210	0	0.088	0	0	0	0
BLM_HUMAN__MRE11_HUMAN__2125	P49959;P54132	0.148383	0.333	6	969	0	1.4	3	3	1	0
RIF1_HUMAN__XRCC6_HUMAN__3081	P12956;Q5UIP0	0.148102	0.6	10	639	0	11.8	0	1	0	0
ACD_HUMAN__RFWD3_HUMAN__1232	Q6PCD5;Q96AP0	0.148052	0.442	86	0	0	0.244	0	0	0	0
SP16H_HUMAN__DPOD1_HUMAN__2154	P28340;Q9Y5B9	0.148019	0.333	23	444	0	20.5	0	0	0	0
HELQ_HUMAN__TOPB1_HUMAN__2623	Q8TDG4;Q92547	0.147984	0.522	104	315	0	0.186	0	0	0	0
DDB1_HUMAN__CAF1B_HUMAN__1699	Q13112;Q16531	0.147953	0.333	19	0	0	12.9	0	0	0	0
DPOD3_HUMAN__LLR1_HUMAN__880	Q15054;Q96L50	0.147907	0.531	32	0	0	0.16	0	0	0	0
TIM_HUMAN__TOP2A_HUMAN__2739	P11388;Q9UNS1	0.147895	0.333	20	664	0	2.52	0	0	0	0
ERCC2_HUMAN__DPOE1_HUMAN__3046	P18074;Q07864	0.147845	0.333	71	574	0	1.63	0	0	0	0
MD2L2_HUMAN__RFA2_HUMAN__481	P15927;Q9UI95	0.147751	0.333	80	656	0	1.03	0	0	0	0
MCM10_HUMAN__UBP37_HUMAN__1854	Q7L590;Q86T82	0.147696	0.333	31	250	0	0.193	0	1	0	0
XRCC1_HUMAN__SSRP1_HUMAN__1342	P18887;Q08945	0.147439	0.333	12	670	0	27.4	1	1	1	0
DDB1_HUMAN__TICRR_HUMAN__3050	Q16531;Q7Z2Z1	0.147393	0.333	34	192	0	0.572	0	0	0	0
RA51D_HUMAN__DMC1_HUMAN__668	O75771;Q14565	0.147315	0.444	157	471	0	0.076	0	0	0	0
FIGL1_HUMAN__XRCC3_HUMAN__1020	O43542;Q6PIW4	0.147294	0.91	37	271	0	0.569	0	0	0	0
DPOD1_HUMAN__PSF2_HUMAN__1292	P28340;Q9Y248	0.14718	0.333	6	606	0	7.01	0	0	0	0
SSRP1_HUMAN__CDC7_HUMAN__1283	O00311;Q08945	0.146934	0.333	11	287	0	0.621	0	0	0	0
RTEL1_HUMAN__RAD9A_HUMAN__1610	Q99638;Q9NZ71	0.146812	0.525	47	306	0	0.453	0	0	0	0
DPOE1_HUMAN__WDHD1_HUMAN__3415	O75717;Q07864	0.146764	0.333	14	992	0	1.63	0	0	0	0
CLSPN_HUMAN__TOPB1_HUMAN__2861	Q92547;Q9HAW4	0.146738	0.333	21	995	0	1.16	0	0	0	0
PSF3_HUMAN__TOPB1_HUMAN__1738	Q92547;Q9BRX5	0.146669	0.333	47	840	0	1.16	0	0	0	0
SMC1A_HUMAN__LLR1_HUMAN__1647	Q14683;Q96L50	0.146578	0.492	61	0	0	0.16	0	0	0	0
PSF2_HUMAN__RFC3_HUMAN__541	P40938;Q9Y248	0.146543	0.333	31	603	0	7.01	0	0	0	0
FANCG_HUMAN__RFWD3_HUMAN__1396	O15287;Q6PCD5	0.146528	0.422	86	632	0	0.175	0	0	0	0
CTIP_HUMAN__DPOD3_HUMAN__1363	Q15054;Q99708	0.146457	0.333	20	628	0	1.84	0	0	0	0
BRCA1_HUMAN__SMC5_HUMAN__2964	P38398;Q8IY18	0.146325	0.444	27	759	0	2.24	2	2	1	0
FANCF_HUMAN__RTEL1_HUMAN__1593	Q9NPI8;Q9NZ71	0.146162	0.808	33	255	0	0.038	0	0	0	0
MD2L2_HUMAN__UBP37_HUMAN__1190	Q86T82;Q9UI95	0.145978	0.333	118	0	0	0.193	0	0	0	0
DPOE2_HUMAN__RFC4_HUMAN__890	P35249;P56282	0.145814	0.333	18	935	0	1.13	0	0	0	0
TE2IP_HUMAN__NSE1_HUMAN__665	Q8WV22;Q9NYB0	0.145762	0.612	49	0	0	4.49	0	0	0	0
ERCC5_HUMAN__DPOE4_HUMAN__1303	P28715;Q9NR33	0.14547	0.713	58	178	0	0	0	0	0	0
XRCC4_HUMAN__GEMI_HUMAN__545	O75496;Q13426	0.14544	0.392	79	0	0	6.38	0	0	0	0
TOP3A_HUMAN__RFC5_HUMAN__1341	P40937;Q13472	0.145437	0.333	18	671	0	1.1	0	0	0	0
ORC6_HUMAN__SLD5_HUMAN__475	Q9BRT9;Q9Y5N6	0.145269	0.333	34	628	0	1.95	0	0	0	0
CTIP_HUMAN__CHK1_HUMAN__1373	O14757;Q99708	0.144804	0.333	12	902	0	1.84	0	0	0	0
CDC7_HUMAN__PSF3_HUMAN__790	O00311;Q9BRX5	0.144047	0.333	14	714	0	0.621	0	0	0	0
EXO1_HUMAN__RAD51_HUMAN__1185	Q06609;Q9UQ84	0.144011	0.507	23	997	0	0.676	0	0	0	0
TEN1L_HUMAN__TTF2_HUMAN__1285	Q86WV5;Q9UNY4	0.143887	0.539	55	0	0	0.523	0	0	0	0
CTF18_HUMAN__RFA3_HUMAN__1096	P35244;Q8WVB6	0.143837	0.333	12	270	0	4.62	0	2	0	0
DPOD3_HUMAN__RFC3_HUMAN__822	P40938;Q15054	0.143548	0.333	18	789	0	11.8	0	0	0	0
CDCA5_HUMAN__PCNA_HUMAN__513	P12004;Q96FF9	0.143468	0.333	58	288	0	7.79	0	0	0	0
MCMBP_HUMAN__SPRTN_HUMAN__1131	Q9BTE3;Q9H040	0.143219	0.503	61	0	0	0.252	0	0	0	0
TONSL_HUMAN__ORC1_HUMAN__2239	Q13415;Q96HA7	0.143183	0.349	21	264	0	1	0	0	0	0
SLF1_HUMAN__MTBP_HUMAN__1962	Q96DY7;Q9BQI6	0.143175	0.483	40	343	0	0.124	0	0	0	0
MD2L2_HUMAN__CDC6_HUMAN__771	Q99741;Q9UI95	0.143085	0.605	65	247	0	0.408	0	0	0	0
CAF1B_HUMAN__CDCA5_HUMAN__811	Q13112;Q96FF9	0.143063	0.333	60	447	0	7.79	0	0	0	0
TP53B_HUMAN__UBP37_HUMAN__2951	Q12888;Q86T82	0.143044	0.617	81	276	0	0.193	0	0	0	0
MCM10_HUMAN__ORC4_HUMAN__1311	O43929;Q7L590	0.142851	0.333	18	958	0	0.854	1	1	1	0
BRCA2_HUMAN__PSF2_HUMAN__3603	P51587;Q9Y248	0.142849	0.429	21	369	0	0.173	0	0	0	0
SMAL1_HUMAN__SLD5_HUMAN__1177	Q9BRT9;Q9NZC9	0.142659	0.764	41	185	0	2.43	0	0	0	0
ATR_HUMAN__BLM_HUMAN__4061	P54132;Q13535	0.142287	0.333	15	962	0	0.763	0	3	0	0
DNLI3_HUMAN__MSH3_HUMAN__2146	P20585;P49916	0.142263	0.333	38	569	0	3.8	0	0	0	0
ELOF1_HUMAN__TYDP2_HUMAN__445	O95551;P60002	0.142215	0.469	101	160	0	3.78	0	0	0	0
RAD52_HUMAN__UBP37_HUMAN__1397	P43351;Q86T82	0.142075	0.813	25	0	0	0.154	0	0	0	0
CDCA5_HUMAN__PSF1_HUMAN__448	Q14691;Q96FF9	0.141985	0.333	26	451	0	5.55	0	0	0	0
MBD4_HUMAN__DCR1A_HUMAN__1620	O95243;Q6PJP8	0.141975	0.582	47	168	0	0.141	0	0	0	0
CDT1_HUMAN__DPOE2_HUMAN__1073	P56282;Q9H211	0.141705	0.333	32	734	0	0.731	0	0	0	0
RMI1_HUMAN__TIPIN_HUMAN__926	Q9BVW5;Q9H9A7	0.141663	0.587	50	522	0	0.836	0	0	0	0
DPOA2_HUMAN__TIPIN_HUMAN__899	Q14181;Q9BVW5	0.141573	0.595	14	407	0	2.77	0	0	0	0
TIM_HUMAN__DTL_HUMAN__1938	Q9NZJ0;Q9UNS1	0.141371	0.481	27	420	0	2.52	0	0	0	0
CDT1_HUMAN__TIM_HUMAN__1754	Q9H211;Q9UNS1	0.141247	0.567	20	753	0	0.731	0	0	0	0
MSH3_HUMAN__REV1_HUMAN__2388	P20585;Q9UBZ9	0.14121	0.467	15	469	0	0.049	0	0	0	0
RIF1_HUMAN__MCM6_HUMAN__3293	Q14566;Q5UIP0	0.141128	0.333	59	223	0	11.8	0	0	0	0
LLR1_HUMAN__PSF3_HUMAN__630	Q96L50;Q9BRX5	0.141057	0.333	6	867	0	0.16	0	0	0	0
TDG_HUMAN__FANCJ_HUMAN__1659	Q13569;Q9BX63	0.14089	0.576	55	0	0	0.302	0	0	0	0
UNG_HUMAN__DPOD3_HUMAN__779	P13051;Q15054	0.140814	0.511	60	235	0	11.3	0	0	0	0
PALB2_HUMAN__ATRIP_HUMAN__1977	Q86YC2;Q8WXE1	0.140478	0.419	90	492	0	0.477	0	0	0	0
FP100_HUMAN__RTEL1_HUMAN__2100	Q0VG06;Q9NZ71	0.140127	0.333	64	435	0	0.445	0	0	0	0
NIPBL_HUMAN__UBP37_HUMAN__3783	Q6KC79;Q86T82	0.139955	0.333	9	272	0	0.193	0	1	0	0
SSRP1_HUMAN__SMC5_HUMAN__1810	Q08945;Q8IY18	0.139948	0.333	11	233	0	4.46	0	1	0	0
XPF_HUMAN__HELQ_HUMAN__2017	Q8TDG4;Q92889	0.139885	0.73	37	370	0	0.186	0	0	0	0
RNH2A_HUMAN__MCM3_HUMAN__1107	O75792;P25205	0.139788	0.333	48	736	0	26.8	0	0	0	0
[truncated: 38,460 more rows]
